# Supplementary material for: Genome-Wide Identification of bHLH Transcription Factor in Medicago sativa in Response to Cold Stress
Source: Genes (Basel). 2022 Dec 15;13(12):2371. doi: 10.3390/genes13122371 (PMC9777957; doi:10.3390/genes13122371)
Supplement: Supplementary file 1 [file genes-13-02371-s001.zip]

Archive with 62 entries (61 files):
- Comprehensive list of changes of genes-1998776 from Song Sheng.pdf
- Supp Table 1.csv
- Supp Table 2.pdf
- Supplemental data RNA-seq, promoter region MsbHLH data and R source code/
- Supplemental data RNA-seq, promoter region MsbHLH data and R source code/65_MsbHLH_promoter_CRE_analysis.csv
- Supplemental data RNA-seq, promoter region MsbHLH data and R source code/MsbHLH_list.csv
- Supplemental data RNA-seq, promoter region MsbHLH data and R source code/Ms_1.count
- Supplemental data RNA-seq, promoter region MsbHLH data and R source code/Ms_10.count
- Supplemental data RNA-seq, promoter region MsbHLH data and R source code/Ms_11.count
- Supplemental data RNA-seq, promoter region MsbHLH data and R source code/Ms_12.count
- Supplemental data RNA-seq, promoter region MsbHLH data and R source code/Ms_13.count
- Supplemental data RNA-seq, promoter region MsbHLH data and R source code/Ms_14.count
- Supplemental data RNA-seq, promoter region MsbHLH data and R source code/Ms_15.count
- Supplemental data RNA-seq, promoter region MsbHLH data and R source code/Ms_16.count
- Supplemental data RNA-seq, promoter region MsbHLH data and R source code/Ms_17.count
- Supplemental data RNA-seq, promoter region MsbHLH data and R source code/Ms_18.count
- Supplemental data RNA-seq, promoter region MsbHLH data and R source code/Ms_19.count
- Supplemental data RNA-seq, promoter region MsbHLH data and R source code/Ms_2.count
- Supplemental data RNA-seq, promoter region MsbHLH data and R source code/Ms_20.count
- Supplemental data RNA-seq, promoter region MsbHLH data and R source code/Ms_21.count
- Supplemental data RNA-seq, promoter region MsbHLH data and R source code/Ms_22.count
- Supplemental data RNA-seq, promoter region MsbHLH data and R source code/Ms_23.count
- Supplemental data RNA-seq, promoter region MsbHLH data and R source code/Ms_24.count
- Supplemental data RNA-seq, promoter region MsbHLH data and R source code/Ms_25.count
- Supplemental data RNA-seq, promoter region MsbHLH data and R source code/Ms_26.count
- Supplemental data RNA-seq, promoter region MsbHLH data and R source code/Ms_27.count
- Supplemental data RNA-seq, promoter region MsbHLH data and R source code/Ms_28.count
- Supplemental data RNA-seq, promoter region MsbHLH data and R source code/Ms_29.count
- Supplemental data RNA-seq, promoter region MsbHLH data and R source code/Ms_3.count
- Supplemental data RNA-seq, promoter region MsbHLH data and R source code/Ms_30.count
- Supplemental data RNA-seq, promoter region MsbHLH data and R source code/Ms_31.count
- Supplemental data RNA-seq, promoter region MsbHLH data and R source code/Ms_32.count
- Supplemental data RNA-seq, promoter region MsbHLH data and R source code/Ms_33.count
- Supplemental data RNA-seq, promoter region MsbHLH data and R source code/Ms_34.count
- Supplemental data RNA-seq, promoter region MsbHLH data and R source code/Ms_35.count
- Supplemental data RNA-seq, promoter region MsbHLH data and R source code/Ms_36.count
- Supplemental data RNA-seq, promoter region MsbHLH data and R source code/Ms_37.count
- Supplemental data RNA-seq, promoter region MsbHLH data and R source code/Ms_38.count
- Supplemental data RNA-seq, promoter region MsbHLH data and R source code/Ms_39.count
- Supplemental data RNA-seq, promoter region MsbHLH data and R source code/Ms_4.count
- Supplemental data RNA-seq, promoter region MsbHLH data and R source code/Ms_40.count
- Supplemental data RNA-seq, promoter region MsbHLH data and R source code/Ms_41.count
- Supplemental data RNA-seq, promoter region MsbHLH data and R source code/Ms_42.count
- Supplemental data RNA-seq, promoter region MsbHLH data and R source code/Ms_43.count
- Supplemental data RNA-seq, promoter region MsbHLH data and R source code/Ms_44.count
- Supplemental data RNA-seq, promoter region MsbHLH data and R source code/Ms_45.count
- Supplemental data RNA-seq, promoter region MsbHLH data and R source code/Ms_46.count
- Supplemental data RNA-seq, promoter region MsbHLH data and R source code/Ms_47.count
- Supplemental data RNA-seq, promoter region MsbHLH data and R source code/Ms_48.count
- Supplemental data RNA-seq, promoter region MsbHLH data and R source code/Ms_49.count
- Supplemental data RNA-seq, promoter region MsbHLH data and R source code/Ms_5.count
- Supplemental data RNA-seq, promoter region MsbHLH data and R source code/Ms_50.count
- Supplemental data RNA-seq, promoter region MsbHLH data and R source code/Ms_51.count
- Supplemental data RNA-seq, promoter region MsbHLH data and R source code/Ms_6.count
- Supplemental data RNA-seq, promoter region MsbHLH data and R source code/Ms_7.count
- Supplemental data RNA-seq, promoter region MsbHLH data and R source code/Ms_8.count
- Supplemental data RNA-seq, promoter region MsbHLH data and R source code/Ms_9.count
- Supplemental data RNA-seq, promoter region MsbHLH data and R source code/Ms_RNAseq_sample_list.csv
- Supplemental data RNA-seq, promoter region MsbHLH data and R source code/SRR2089793.count
- Supplemental data RNA-seq, promoter region MsbHLH data and R source code/SRR2089794.count
- Supplemental data RNA-seq, promoter region MsbHLH data and R source code/SRR2089795.count
- Supplemental data RNA-seq, promoter region MsbHLH data and R source code/SRR2089796.count
