# Supplementary material for: Genome-Wide Identification of bHLH Transcription Factor in Medicago sativa in Response to Cold Stress
Source: Genes (Basel). 2022 Dec 15;13(12):2371. doi: 10.3390/genes13122371 (PMC9777957; doi:10.3390/genes13122371)
Supplement: Supplementary file 1 [file genes-13-02371-s001.zip › Supp Table 1.csv]

	pI	MW
MS.gene019150.t1	9.64	37.11
MS.gene22222.t1	7.3	57.4
MS.gene46957.t1	7.34	58.73
MS.gene44746.t1	5.14	38.27
MS.gene76012.t1	5.15	38.9
MS.gene022008.t1	5.28	39.29
MS.gene61991.t1	5.28	39.29
MS.gene033033.t1	8	62.45
MS.gene038818.t1	8	62.39
MS.gene044057.t1	9.16	23.54
MS.gene044483.t1	7.73	62.86
MS.gene69192.t1	7.73	62.86
MS.gene00439.t1	9.16	23.72
MS.gene063522.t1	7.73	63.06
MS.gene97692.t1	6.33	60.59
MS.gene09877.t1	5.65	54.24
MS.gene061862.t1	5.34	54.75
MS.gene061863.t1	5.65	55.03
MS.gene64151.t1	5.65	55.03
MS.gene010332.t1	6.68	37.87
MS.gene015170.t1	6.52	37.88
MS.gene041064.t1	6.52	37.92
MS.gene047611.t1	6.44	38.12
MS.gene018583.t1	5.23	60.36
MS.gene005375.t1	6.66	76.92
MS.gene20962.t1	6.82	76.82
MS.gene21084.t1	6.82	76.84
MS.gene22936.t1	6.82	76.83
MS.gene36203.t1	9.63	46.71
MS.gene072604.t1	6.54	73.79
MS.gene072605.t1	6.53	74.85
MS.gene010774.t1	8.3	52.94
MS.gene38309.t1	8.48	53
MS.gene93265.t1	8.49	53.02
MS.gene059011.t1	6.27	59.01
MS.gene038012.t1	6.14	59.99
MS.gene24034.t1	6.14	60.58
MS.gene030385.t1	5.48	68.32
MS.gene048813.t1	5.73	68.35
MS.gene52555.t1	7.3	37.14
MS.gene58964.t1	7.3	37.15
MS.gene029669.t1	6.41	40.33
MS.gene050830.t1	9.41	36.37
MS.gene072635.t1	9.19	37.56
MS.gene28626.t1	9.45	45.27
MS.gene001676.t1	6.14	21.43
MS.gene005877.t1	6.66	37.76
MS.gene035172.t1	6.45	92.59
MS.gene84716.t1	10.11	23.93
MS.gene24422.t1	7.61	18.92
MS.gene67147.t1	7.61	18.89
MS.gene050804.t1	6.56	74.77
MS.gene050965.t1	6.56	74.77
MS.gene82030.t1	10.15	28.57
MS.gene34116.t1	6.6	37.83
MS.gene004678.t1	4.84	72.61
MS.gene32055.t1	4.84	72.55
MS.gene036229.t1	4.96	74.03
MS.gene55106.t1	7.41	25.28
MS.gene67733.t1	7.34	25.23
MS.gene028814.t1	7.97	27.48
MS.gene043507.t1	7.97	27.45
MS.gene31376.t1	7.97	27.46
MS.gene54856.t1	7.97	27.48
MS.gene060501.t1	8.63	52.37
MS.gene067315.t1	8.63	52.38
MS.gene84717.t1	8.63	52.37
MS.gene07728.t1	4.84	27.84
MS.gene037065.t1	4.83	27.89
MS.gene07729.t1	4.74	27.85
MS.gene55107.t1	4.83	27.89
MS.gene67734.t1	4.83	27.89
MS.gene82031.t1	5.74	29.15
MS.gene037066.t1	5.2	24.87
MS.gene009088.t1	6.92	48.99
MS.gene39120.t1	10.02	25
MS.gene017793.t1	9.67	25.63
MS.gene44420.t1	7.59	36.24
MS.gene060503.t1	5.13	51.98
MS.gene014037.t1	9.9	27.49
MS.gene38810.t1	9.89	27.49
MS.gene013987.t1	7.17	28.59
MS.gene017708.t1	7.17	28.61
MS.gene054850.t1	7.17	28.65
MS.gene58849.t1	7.17	28.61
MS.gene038535.t1	8.68	60.92
MS.gene41267.t1	7.73	28.58
MS.gene96388.t1	8.91	16.27
MS.gene99334.t1	8.91	16.27
MS.gene067314.t1	5.13	51.87
MS.gene84718.t1	5.13	51.87
MS.gene65573.t1	6.75	47.84
MS.gene45632.t1	7.99	36
MS.gene011671.t1	8.3	37.74
MS.gene46329.t1	8.56	37.91
MS.gene046820.t1	8.22	25.57
MS.gene41266.t1	7.66	28.27
MS.gene96386.t1	8.23	28.55
MS.gene99291.t1	8.98	28.45
MS.gene037969.t1	6.89	28.52
MS.gene32951.t1	4.9	29.12
MS.gene32348.t1	5.03	29.5
MS.gene01553.t1	8.66	24.21
MS.gene023215.t1	5.11	54.46
MS.gene028248.t1	5.11	54.46
MS.gene08411.t1	5.11	54.46
MS.gene35205.t1	5.11	54.46
MS.gene054127.t1	5.07	33.61
MS.gene31814.t1	5.23	33.56
MS.gene046818.t1	5.06	33.66
MS.gene32350.t1	5.06	33.66
MS.gene59522.t1	6.43	53.17
MS.gene010101.t1	7.7	28.7
MS.gene54312.t1	7.64	28.85
MS.gene002567.t1	8.66	24.16
MS.gene004240.t1	8.66	24.16
MS.gene043895.t1	6.1	36.23
MS.gene64138.t1	6.35	36.33
MS.gene33281.t1	9.23	28.49
MS.gene024426.t1	6.23	64.52
MS.gene025894.t1	6.43	64.63
MS.gene22710.t1	6.23	64.52
MS.gene050661.t1	6.23	64.74
MS.gene068358.t1	7.36	68.94
MS.gene85967.t1	7.36	68.96
MS.gene86980.t1	9.31	29.44
MS.gene81086.t1	6.38	37.5
MS.gene008040.t1	8.48	29.5
MS.gene031952.t1	8.46	29.56
MS.gene82035.t1	8.46	29.56
MS.gene82542.t1	8.48	29.47
MS.gene85941.t1	9.93	31.91
MS.gene008990.t1	5.47	71.3
MS.gene048435.t1	5.47	71.29
MS.gene65988.t1	5.36	71.33
MS.gene83577.t1	9.76	32.35
MS.gene010161.t1	6.51	36.34
MS.gene050066.t1	6.67	36.34
MS.gene013632.t1	5.01	36.85
MS.gene81986.t1	5.01	36.84
MS.gene84142.t1	5.01	36.82
MS.gene44419.t1	7.72	34.99
MS.gene46330.t1	8.42	37.83
MS.gene037068.t1	4.81	20.61
MS.gene07726.t1	4.7	20.6
MS.gene027880.t1	5.43	74.63
MS.gene91527.t1	6.64	38.09
MS.gene44073.t1	6.63	38.44
MS.gene99292.t1	7.66	28.34
MS.gene60418.t1	5.08	45.43
MS.gene74305.t1	4.99	45.24
MS.gene55105.t1	5.43	23.49
MS.gene56173.t1	5.43	23.49
MS.gene46828.t1	5.32	45.86
MS.gene92844.t1	5.32	45.81
MS.gene009010.t1	9.4	26.73
MS.gene038446.t1	9.4	26.73
MS.gene60995.t1	9.4	26.77
MS.gene71197.t1	9.4	26.77
MS.gene09645.t1	7.98	35.67
MS.gene015301.t1	7.98	35.99
MS.gene066856.t1	9.14	17.65
MS.gene001078.t1	9.12	27.66
MS.gene96758.t1	6.64	38.13
MS.gene09132.t1	8.3	31.26
MS.gene060476.t1	7.04	20.51
MS.gene08514.t1	7.04	20.68
MS.gene03707.t1	9.32	31.61
MS.gene031275.t1	7.51	25.48
MS.gene69800.t1	7.51	25.48
MS.gene87270.t1	7.51	25.48
MS.gene99807.t1	7.51	25.48
MS.gene047853.t1	7.15	33.92
MS.gene053531.t1	7.71	33.73
MS.gene26459.t1	7.4	33.79
MS.gene80153.t1	5.08	39.14
MS.gene029287.t1	4.72	60.12
MS.gene065020.t1	4.72	60.15
MS.gene037276.t1	4.72	60.36
MS.gene018737.t1	7.59	55.31
MS.gene020342.t1	7.59	55.3
MS.gene23513.t1	7.59	55.3
MS.gene97030.t1	7.59	55.34
MS.gene74934.t1	4.65	60.64
MS.gene053532.t1	8.23	34.31
MS.gene54610.t1	6.53	32.82
MS.gene027857.t1	4.64	36.45
MS.gene068644.t1	4.61	36.66
MS.gene032127.t1	6.06	45.7
MS.gene042695.t1	5.11	43.94
MS.gene069178.t1	4.71	36.93
MS.gene31079.t1	6.12	46.59
MS.gene78738.t1	5.04	45.34
MS.gene052042.t1	6.28	47.44
MS.gene053928.t1	5.12	45.51
MS.gene78368.t1	6.35	47.81
MS.gene29316.t1	7.49	36.36
MS.gene072447.t1	7.02	36.4
MS.gene007744.t1	5.43	36.33
MS.gene03705.t1	4.97	36.35
MS.gene09647.t1	7.24	37.08
MS.gene09131.t1	5.24	36.48
MS.gene41263.t1	6.96	28.39
MS.gene047854.t1	8.23	34.41
MS.gene26461.t1	8.23	34.65
MS.gene015304.t1	8.01	39.93
MS.gene035577.t1	7.25	30.41
MS.gene042288.t1	7.25	30.41
MS.gene21454.t1	5.7	35.72
MS.gene059664.t1	7.64	41.71
MS.gene21460.t1	7.29	41.75
MS.gene57419.t1	5.7	36.43
MS.gene015300.t1	5.47	37.05
MS.gene09644.t1	5.75	37.14
MS.gene006677.t1	6.07	29.21
MS.gene031622.t1	6.07	29.21
MS.gene045505.t1	6.07	29.21
MS.gene73818.t1	6.07	29.21
MS.gene23573.t1	7.99	41.55
MS.gene26588.t1	7.59	29.83
MS.gene008710.t1	7.61	30
MS.gene39756.t1	7.61	29.97
MS.gene47535.t1	7.61	30
MS.gene056331.t1	6.68	44.7
MS.gene54951.t1	6.4	53.69
MS.gene033704.t1	6.24	54.15
MS.gene065381.t1	6.28	54.4
MS.gene025119.t1	7.05	60.19
MS.gene026089.t1	6.97	60.18
MS.gene84674.t1	7.38	60.27
MS.gene85624.t1	6.75	60.13
MS.gene84970.t1	9.39	33.12
MS.gene006766.t1	8.68	26.17
MS.gene96814.t1	8.68	26.14
MS.gene99037.t1	5.16	33.99
MS.gene013121.t1	6.44	37.11
MS.gene38577.t1	6.44	37.11
MS.gene012581.t1	6.44	42.25
MS.gene002282.t1	7.26	40
MS.gene01262.t1	7.26	40.03
MS.gene02239.t1	7.26	40.05
MS.gene047441.t1	7.26	39.97
MS.gene48613.t1	5.7	21.57
MS.gene93921.t1	5.7	21.68
MS.gene016706.t1	8.45	33.1
MS.gene95775.t1	8.7	40.7
MS.gene041017.t1	8.95	40.85
MS.gene055541.t1	6.38	53.68
MS.gene06262.t1	6.38	53.77
MS.gene013189.t1	6.38	54.04
MS.gene97065.t1	9.05	23.12
MS.gene41647.t1	6.38	54.32
MS.gene006795.t1	6.6	31.36
MS.gene031494.t1	6.6	31.36
MS.gene073146.t1	4.49	34.26
MS.gene94593.t1	4.49	34.66
MS.gene35296.t1	4.44	34.78
MS.gene91248.t1	4.44	34.77
MS.gene71619.t1	6.06	33.53
MS.gene91304.t1	5.99	33.44
MS.gene96687.t1	5.99	33.41
MS.gene86916.t1	6.26	33.79
MS.gene019338.t1	8.13	41.51
MS.gene043162.t1	5.37	26.14
MS.gene028530.t1	6.25	35.45
MS.gene053631.t1	6.43	35.4
MS.gene014564.t1	4.46	38.25
MS.gene40209.t1	4.46	38.28
MS.gene42376.t1	4.46	38.28
MS.gene69105.t1	4.46	38.28
MS.gene91305.t1	4.7	32.66
MS.gene96688.t1	4.56	32.52
MS.gene71618.t1	4.78	35.25
MS.gene86917.t1	4.97	35.34
MS.gene71617.t1	4.99	36.72
MS.gene86918.t1	5.11	36.84
MS.gene91306.t1	5.42	36.82
MS.gene96689.t1	5.42	36.79
MS.gene046943.t1	5.75	35.68
MS.gene92359.t1	5.75	35.68
MS.gene060870.t1	8.22	12.31
MS.gene40527.t1	5.28	36.27
MS.gene024962.t1	5.28	36.35
MS.gene067455.t1	9.84	25.23
MS.gene003403.t1	7.06	31.45
MS.gene052277.t1	7.06	31.44
MS.gene28954.t1	7.06	31.45
MS.gene83575.t1	9.34	27.11
MS.gene85939.t1	9.34	27.11
MS.gene39373.t1	7.14	37.4
MS.gene39692.t1	7.43	37.46
MS.gene011661.t1	4.93	39.64
MS.gene022671.t1	7.41	37.84
MS.gene40107.t1	6.41	35.28
MS.gene90276.t1	6.41	35.28
MS.gene38809.t1	7.67	12.59
MS.gene60408.t1	5.52	37.85
MS.gene46335.t1	5.01	40.77
MS.gene011662.t1	4.92	40.84
MS.gene75277.t1	10.18	22.35
MS.gene011667.t1	10.49	22.45
MS.gene44416.t1	10.49	22.47
MS.gene60411.t1	10.49	22.45
MS.gene60413.t1	10.49	22.45
MS.gene44263.t1	10.78	24.33
MS.gene011668.t1	10.55	25.2
MS.gene46331.t1	10.55	25.16
MS.gene91877.t1	10.55	25.22
MS.gene50260.t1	5.52	29.97
MS.gene028574.t1	9.87	20.96
MS.gene86248.t1	10.74	23.61
MS.gene90901.t1	8.29	36.96
MS.gene74255.t1	8.3	37.11
MS.gene90102.t1	8.29	37.1
MS.gene069026.t1	7.98	18.22
MS.gene77409.t1	7.98	18.22
MS.gene99481.t1	7.98	18.22
MS.gene060449.t1	6.25	35.26
MS.gene37439.t1	5.59	90.53
MS.gene011665.t1	5.06	27.75
MS.gene015033.t1	8.23	38.17
MS.gene012881.t1	6.11	35.37
MS.gene015088.t1	6.32	35.52
MS.gene32885.t1	6.32	35.48
MS.gene37492.t1	6.32	35.49
MS.gene54581.t1	5.49	32.14
MS.gene24465.t1	4.47	41.69
MS.gene00491.t1	4.47	41.87
MS.gene044102.t1	4.55	41.89
MS.gene66448.t1	4.47	41.88
MS.gene56533.t1	6.61	31.28
MS.gene96787.t1	6.61	31.25
MS.gene003906.t1	4.77	34.55
MS.gene042652.t1	5.06	34.72
MS.gene056590.t1	4.77	34.55
MS.gene056591.t1	4.77	34.55
MS.gene46197.t1	4.77	34.55
MS.gene46198.t1	4.77	34.55
MS.gene056355.t1	5.16	34.79
MS.gene91878.t1	4.86	37.05
MS.gene006366.t1	8.49	28.27
MS.gene070992.t1	8.49	28.34
MS.gene34422.t1	8.49	28.29
MS.gene011666.t1	6.32	36.62
MS.gene46336.t1	7.74	68.32
MS.gene027757.t1	10.76	23.55
MS.gene29135.t1	10.76	23.55
MS.gene23397.t1	7.89	32.21
MS.gene03706.t1	6.16	30.61
MS.gene44418.t1	9.34	54.45
MS.gene60410.t1	4.86	42.91
MS.gene60412.t1	4.86	42.91
MS.gene44415.t1	4.81	43.03
MS.gene46332.t1	4.75	43.17
MS.gene61741.t1	10.05	24.84
MS.gene026715.t1	7.32	32.75
MS.gene045838.t1	4.96	37.84
MS.gene37668.t1	8.24	19.24
MS.gene053314.t1	8.24	30.31
MS.gene25294.t1	8.24	30.44
MS.gene63096.t1	8.24	30.47
MS.gene99984.t1	8.24	30.43
MS.gene25166.t1	7.37	35.43
MS.gene026716.t1	6.26	35.76
MS.gene060869.t1	6.26	35.76
MS.gene005136.t1	6.91	38.75
MS.gene44004.t1	6.91	38.75
MS.gene70823.t1	6.91	38.75
MS.gene69938.t1	6.91	38.8
MS.gene038831.t1	5.21	40.79
MS.gene070703.t1	8.64	36.78
MS.gene034126.t1	5.71	37.17
MS.gene37653.t1	5.71	37.17
MS.gene71515.t1	6.17	28.58
MS.gene054190.t1	6.41	34.03
MS.gene41919.t1	5.48	38.39
MS.gene046172.t1	6.71	105.5
MS.gene86978.t1	9.34	26.97
MS.gene44417.t1	10.52	17.53
MS.gene032716.t1	7.79	26.57
MS.gene49660.t1	7.76	26.77
MS.gene58548.t1	8.26	26.87
MS.gene58550.t1	9.6	27.03
MS.gene58803.t1	8.26	26.87
MS.gene41927.t1	6.43	41.84
MS.gene95652.t1	8.67	18.24
MS.gene001981.t1	5.69	38.44
MS.gene001983.t1	6.18	38.34
MS.gene014171.t1	10.32	20.31
MS.gene85942.t1	7.77	31.54
MS.gene85943.t1	7.42	31.47
MS.gene86981.t1	7.42	31.47
MS.gene017451.t1	5.21	30.56
MS.gene83048.t1	7.76	32.84
MS.gene29464.t1	4.95	31.07
MS.gene96387.t1	6.24	11.09
MS.gene83576.t1	6.18	34.79
MS.gene86979.t1	6.18	34.63
MS.gene003907.t1	5.48	33.51
MS.gene57371.t1	5.48	33.51
MS.gene000729.t1	5.1	34.53
MS.gene89222.t1	5.1	34.59
MS.gene003908.t1	5.14	35.86
MS.gene036160.t1	6.26	30.39
MS.gene39915.t1	6.26	30.39
MS.gene49353.t1	6.26	30.39
MS.gene50572.t1	6.26	30.39
MS.gene056354.t1	5.18	39.37
MS.gene014170.t1	9.26	28.68
MS.gene072364.t1	9.26	28.68
MS.gene047919.t1	7.99	21.62
MS.gene067453.t1	7.33	32.93
MS.gene83573.t1	7.66	32.93
MS.gene85937.t1	8.02	33.36
MS.gene54583.t1	5.8	41.46
MS.gene86976.t1	8.02	33.42
MS.gene017946.t1	10.03	30.45
MS.gene04863.t1	10.03	30.44
MS.gene85940.t1	6.79	45.68
MS.gene35780.t1	6.16	27.11
MS.gene029034.t1	6.16	27.02
MS.gene49862.t1	6.16	27.75
MS.gene072365.t1	9.98	35.85
MS.gene070705.t1	8.98	159.5
MS.gene028895.t1	8.32	17.46
MS.gene054196.t1	9.7	20.3
MS.gene054728.t1	11.31	14
MS.gene055887.t1	9.34	10.35
MS.gene63249.t1	9.34	10.48
MS.gene013182.t1	8.32	34.11
MS.gene06255.t1	8.32	34.11
MS.gene41654.t1	8.32	34.09
MS.gene055533.t1	8.24	36.72
MS.gene040333.t1	6.01	38.24
MS.gene31459.t1	6.79	24.18
MS.gene050829.t1	9.89	33.04
MS.gene94901.t1	10.65	18.66
MS.gene65507.t1	7.25	24.82
MS.gene026513.t1	8.64	36.59
MS.gene053412.t1	5.28	27.85
MS.gene028578.t1	8.98	24.28
MS.gene028581.t1	8.98	24.28
MS.gene28698.t1	8.98	24.28
MS.gene40164.t1	8.98	24.28
MS.gene067454.t1	6.9	23.46
MS.gene000522.t1	9.14	30.13
MS.gene030486.t1	9.36	30.27
MS.gene79454.t1	9.36	30.24
MS.gene028893.t1	5.64	24.27
MS.gene055798.t1	5.96	24.25
MS.gene030632.t1	6.68	27.06
MS.gene57414.t1	6.68	27.09
MS.gene70229.t1	6.68	27.07
MS.gene055800.t1	6.16	24.32
MS.gene28398.t1	6.72	27.18
MS.gene002460.t1	10.48	18.59
MS.gene043425.t1	6.37	26.85
MS.gene85938.t1	5.37	29.08
MS.gene86977.t1	5.37	29.08
MS.gene012970.t1	9.96	30.19
MS.gene38356.t1	10.04	30.23
MS.gene38708.t1	9.96	30.19
MS.gene92827.t1	9.8	30.47
MS.gene063974.t1	9.8	30.53
MS.gene063975.t1	9.8	30.53
MS.gene063976.t1	9.8	30.53
MS.gene054730.t1	9.8	30.48
MS.gene48515.t1	9.96	30.33
MS.gene01070.t1	10.13	19.78
