# Supplementary material for: Genome-Wide Identification of bHLH Transcription Factor in Medicago sativa in Response to Cold Stress
Source: Genes (Basel). 2022 Dec 15;13(12):2371. doi: 10.3390/genes13122371 (PMC9777957; doi:10.3390/genes13122371)
Supplement: Supplementary file 1 [file genes-13-02371-s001.zip › Supplemental data RNA-seq, promoter region MsbHLH data and R source code/65_MsbHLH_promoter_CRE_analysis.csv]

Sequence ID	TFBS ID	TFBS Name	Posistion	Strand	Binding sequence	TF family	TF ID
MS.gene004678.t1	TFmatrixID_0001		1135	-	aaaaTAATTt	AT-Hook	AT1G63480
MS.gene004678.t1	TFmatrixID_0002		250	+	atTAATTact	AT-Hook	AT1G63480
MS.gene004678.t1	TFmatrixID_0002		250	-	attAATTAct	AT-Hook	AT1G63480
MS.gene004678.t1	TFmatrixID_0004		1087	-	tattATATTt	AT-Hook	AT4G14465
MS.gene004678.t1	TFmatrixID_0006		1087	+	tATTATattt	AT-Hook	AT4G14465
MS.gene004678.t1	TFmatrixID_0006		1336	-	cataATAATc	AT-Hook	AT4G14465
MS.gene004678.t1	TFmatrixID_0008		71	-	aaaaATATTc	AT-Hook	AT4G35390
MS.gene004678.t1	TFmatrixID_0008		1087	-	tattATATTt	AT-Hook	AT4G35390
MS.gene004678.t1	TFmatrixID_0009		328	-	aAATAAatgt	AT-Hook	AT4G35390
MS.gene004678.t1	TFmatrixID_0009		1082	+	ttatTTATTa	AT-Hook	AT4G35390
MS.gene004678.t1	TFmatrixID_0009		1136	-	aAATAAttta	AT-Hook	AT4G35390
MS.gene004678.t1	TFmatrixID_0012		452	-	ttcACGTAtg	NAC; NAM	AT3G15500
MS.gene004678.t1	TFmatrixID_0014		1074	-	cctTATCTtt	MYB; ARR-B	AT1G67710
MS.gene004678.t1	TFmatrixID_0018		416	+	gtGGATCtta	Myb/SANT; MYB; ARR-B	AT2G01760
MS.gene004678.t1	TFmatrixID_0021		486	-	gtgAGCTGct	C2H2	AT4G35610
MS.gene004678.t1	TFmatrixID_0021		703	-	tggAGCTGat	C2H2	AT4G35610
MS.gene004678.t1	TFmatrixID_0021		1776	+	ttCAGCTtac	C2H2	AT4G35610
MS.gene004678.t1	TFmatrixID_0027		768	-	ctcaCGTCAt	bZIP	AT1G42990
MS.gene004678.t1	TFmatrixID_0028		768	+	ctcACGTCat	bZIP	AT1G42990
MS.gene004678.t1	TFmatrixID_0030		1169	+	gAGATAtgag	MYB-related	AT2G46830
MS.gene004678.t1	TFmatrixID_0030		1890	+	tAGATAtgat	MYB-related	AT2G46830
MS.gene004678.t1	TFmatrixID_0031		255	-	ttaCTTTTta	Dof	AT2G46590
MS.gene004678.t1	TFmatrixID_0031		1118	-	taaCTTTTta	Dof	AT2G46590
MS.gene004678.t1	TFmatrixID_0031		1375	-	acaCTTTTtt	Dof	AT2G46590
MS.gene004678.t1	TFmatrixID_0031		1859	-	agaCTTTTtt	Dof	AT2G46590
MS.gene004678.t1	TFmatrixID_0042		416	-	gtgGATCTta	GATA; tify	AT5G25830
MS.gene004678.t1	TFmatrixID_0044		200	+	aaaAATCTag	MYB; G2-like	AT2G20570
MS.gene004678.t1	TFmatrixID_0050		1107	+	gttTATTCca	Myb/SANT; MYB; G2-like	AT5G42630
MS.gene004678.t1	TFmatrixID_0057		832	-	aaTGTTGc	AP2; RAV	AT1G25560
MS.gene004678.t1	TFmatrixID_0057		1283	-	taTGTTGa	AP2; RAV	AT1G25560
MS.gene004678.t1	TFmatrixID_0058		1134	-	aaaaATAATttagt	Homeodomain; bZIP; HD-ZIP	AT3G01470
MS.gene004678.t1	TFmatrixID_0063		832	-	aaTGTTGc	AP2; RAV	AT1G68840
MS.gene004678.t1	TFmatrixID_0063		1283	-	taTGTTGa	AP2; RAV	AT1G68840
MS.gene004678.t1	TFmatrixID_0065		1866	-	tttcctattTTTGGaaag	MADS box; MIKC	AT4G18960
MS.gene004678.t1	TFmatrixID_0089		830	-	acaaTGTTGctt	AP2; B3; RAV	AT1G13260
MS.gene004678.t1	TFmatrixID_0089		1830	+	aaaCAACAgaaa	AP2; B3; RAV	AT1G13260
MS.gene004678.t1	TFmatrixID_0090		479	-	acaaCAGGTgag	AP2; B3; RAV	AT1G13260
MS.gene004678.t1	TFmatrixID_0090		954	-	taagCAGGTgga	AP2; B3; RAV	AT1G13260
MS.gene004678.t1	TFmatrixID_0099		492	+	tgcTCAGCgaa	Myb/SANT; trp; MYB	AT1G09770
MS.gene004678.t1	TFmatrixID_0108		44	+	acatctaATGATtaacaca	bZIP; Homeodomain; HD-ZIP	AT1G30490
MS.gene004678.t1	TFmatrixID_0108		1888	+	tttagatATGATtaattgc	bZIP; Homeodomain; HD-ZIP	AT1G30490
MS.gene004678.t1	TFmatrixID_0111		1024	+	agactcCACGTggtatgg	bHLH	AT1G09530
MS.gene004678.t1	TFmatrixID_0111		1024	-	agactccACGTGgtatgg	bHLH	AT1G09530
MS.gene004678.t1	TFmatrixID_0112		1024	-	agactccACGTGgtatg	bHLH	AT1G09530
MS.gene004678.t1	TFmatrixID_0112		1025	+	gactcCACGTggtatgg	bHLH	AT1G09530
MS.gene004678.t1	TFmatrixID_0123		832	+	aaTGTTGctt	AP2; B3; RAV	AT1G13260
MS.gene004678.t1	TFmatrixID_0123		1283	+	taTGTTGaac	AP2; B3; RAV	AT1G13260
MS.gene004678.t1	TFmatrixID_0123		1830	-	aaaCAACAga	AP2; B3; RAV	AT1G13260
MS.gene004678.t1	TFmatrixID_0124		931	+	tgACCTGaac	AP2; B3; RAV;B3	AT1G13260;AT1G01030
MS.gene004678.t1	TFmatrixID_0124		973	+	ttACCTGaac	AP2; B3; RAV;B3	AT1G13260;AT1G01030
MS.gene004678.t1	TFmatrixID_0126		832	+	aaTGTTGc	AP2; B3; RAV	AT3G25730
MS.gene004678.t1	TFmatrixID_0126		1283	+	taTGTTGa	AP2; B3; RAV	AT3G25730
MS.gene004678.t1	TFmatrixID_0126		1832	-	aCAACAga	AP2; B3; RAV	AT3G25730
MS.gene004678.t1	TFmatrixID_0127		1283	-	taTGTTGa	AP2; B3; RAV	AT3G25730
MS.gene004678.t1	TFmatrixID_0127		1832	+	aCAACAga	AP2; B3; RAV	AT3G25730
MS.gene004678.t1	TFmatrixID_0130		1086	-	ttatTATATt	AT-Hook	AT1G19485;AT1G48610;AT4G17950
MS.gene004678.t1	TFmatrixID_0131		286	-	TTTATcggt	AT-Hook	AT1G19485;AT1G48610
MS.gene004678.t1	TFmatrixID_0131		326	+	taaaATAAA	AT-Hook	AT1G19485;AT1G48610
MS.gene004678.t1	TFmatrixID_0131		1081	-	TTTATttat	AT-Hook	AT1G19485;AT1G48610
MS.gene004678.t1	TFmatrixID_0131		1085	-	TTTATtata	AT-Hook	AT1G19485;AT1G48610
MS.gene004678.t1	TFmatrixID_0131		1108	-	TTTATtcca	AT-Hook	AT1G19485;AT1G48610
MS.gene004678.t1	TFmatrixID_0131		1357	-	TTTATtact	AT-Hook	AT1G19485;AT1G48610
MS.gene004678.t1	TFmatrixID_0134		376	+	gatttAAAAA	AT-Hook	AT4G21895;AT5G62260
MS.gene004678.t1	TFmatrixID_0134		1150	+	gagaaAAAAA	AT-Hook	AT4G21895;AT5G62260
MS.gene004678.t1	TFmatrixID_0136		327	+	aaaATAAA	AT-Hook	AT4G21895;AT5G62260
MS.gene004678.t1	TFmatrixID_0136		1085	-	TTTATtat	AT-Hook	AT4G21895;AT5G62260
MS.gene004678.t1	TFmatrixID_0137		71	+	aaaAATAT	AT-Hook	AT4G21895;AT5G62260
MS.gene004678.t1	TFmatrixID_0138		327	+	aAAATAaa	AT-Hook	AT4G21895;AT5G62260
MS.gene004678.t1	TFmatrixID_0139		1082	+	ttattTATTA	AT-Hook	AT4G21895;AT5G62260
MS.gene004678.t1	TFmatrixID_0139		1385	+	ttataTATTA	AT-Hook	AT4G21895;AT5G62260
MS.gene004678.t1	TFmatrixID_0140		198	+	aaaAAAAT	AT-Hook	AT4G21895;AT5G62260
MS.gene004678.t1	TFmatrixID_0142		328	+	AAATAaat	AT-Hook	AT4G21895;AT5G62260
MS.gene004678.t1	TFmatrixID_0144		245	+	acatTATTAatt	AT-Hook	AT4G21895;AT5G62260
MS.gene004678.t1	TFmatrixID_0144		266	-	catTAATAtatc	AT-Hook	AT4G21895;AT5G62260
MS.gene004678.t1	TFmatrixID_0144		336	-	gttTAATAtcaa	AT-Hook	AT4G21895;AT5G62260
MS.gene004678.t1	TFmatrixID_0146		563	+	tgagATAAT	AT-Hook	AT4G21895;AT5G62260
MS.gene004678.t1	TFmatrixID_0146		1088	-	ATTATattt	AT-Hook	AT4G21895;AT5G62260
MS.gene004678.t1	TFmatrixID_0146		1134	+	aaaaATAAT	AT-Hook	AT4G21895;AT5G62260
MS.gene004678.t1	TFmatrixID_0148		199	+	aaAAAATc	AT-Hook	AT1G19485;AT1G48610
MS.gene004678.t1	TFmatrixID_0148		1133	+	aaAAAATa	AT-Hook	AT1G19485;AT1G48610
MS.gene004678.t1	TFmatrixID_0154		72	+	aAAATAtt	AT-Hook	AT4G21895;AT5G62260
MS.gene004678.t1	TFmatrixID_0154		1135	+	aAAATAat	AT-Hook	AT4G21895;AT5G62260
MS.gene004678.t1	TFmatrixID_0157		798	-	gCACGTt	bHLH	AT2G46510;AT4G09820;AT4G16430;AT5G46830
MS.gene004678.t1	TFmatrixID_0157		1029	-	cCACGTg	bHLH	AT2G46510;AT4G09820;AT4G16430;AT5G46830
MS.gene004678.t1	TFmatrixID_0157		1030	+	cACGTGg	bHLH	AT2G46510;AT4G09820;AT4G16430;AT5G46830
MS.gene004678.t1	TFmatrixID_0158		1029	+	cCACGTgg	bHLH	AT1G01260;AT1G12860;AT2G46510;AT4G16430;AT5G46830;AT5G57150
MS.gene004678.t1	TFmatrixID_0158		1029	-	ccACGTGg	bHLH	AT1G01260;AT1G12860;AT2G46510;AT4G16430;AT5G46830;AT5G57150
MS.gene004678.t1	TFmatrixID_0159		798	-	gCACGTt	bHLH	AT1G09530;AT2G24260;AT2G46970;AT4G28790;AT4G28800;AT4G28811;AT4G28815;AT4G30980;AT5G58010;AT5G61270;AT5G67110
MS.gene004678.t1	TFmatrixID_0159		968	-	tCACGTt	bHLH	AT1G09530;AT2G24260;AT2G46970;AT4G28790;AT4G28800;AT4G28811;AT4G28815;AT4G30980;AT5G58010;AT5G61270;AT5G67110
MS.gene004678.t1	TFmatrixID_0159		1029	-	cCACGTg	bHLH	AT1G09530;AT2G24260;AT2G46970;AT4G28790;AT4G28800;AT4G28811;AT4G28815;AT4G30980;AT5G58010;AT5G61270;AT5G67110
MS.gene004678.t1	TFmatrixID_0159		1030	+	cACGTGg	bHLH	AT1G09530;AT2G24260;AT2G46970;AT4G28790;AT4G28800;AT4G28811;AT4G28815;AT4G30980;AT5G58010;AT5G61270;AT5G67110
MS.gene004678.t1	TFmatrixID_0160		1028	+	tcCACGTggt	bHLH	AT1G32640;AT2G46510;AT4G09820;AT4G16430;AT5G46830
MS.gene004678.t1	TFmatrixID_0160		1028	-	tccACGTGgt	bHLH	AT1G32640;AT2G46510;AT4G09820;AT4G16430;AT5G46830
MS.gene004678.t1	TFmatrixID_0161		798	-	gCACGTtat	bHLH	AT1G10120;AT1G18400;AT1G25330;AT1G26260;AT1G59640;AT1G68920;AT1G73830;AT2G24260;AT3G07340;AT3G23690;AT4G30980;AT4G34530;AT5G50915;AT5G58010;AT5G62610;AT2G42300;AT3G57800
MS.gene004678.t1	TFmatrixID_0161		1028	+	tccACGTGg	bHLH	AT1G10120;AT1G18400;AT1G25330;AT1G26260;AT1G59640;AT1G68920;AT1G73830;AT2G24260;AT3G07340;AT3G23690;AT4G30980;AT4G34530;AT5G50915;AT5G58010;AT5G62610;AT2G42300;AT3G57800
MS.gene004678.t1	TFmatrixID_0161		1029	-	cCACGTggt	bHLH	AT1G10120;AT1G18400;AT1G25330;AT1G26260;AT1G59640;AT1G68920;AT1G73830;AT2G24260;AT3G07340;AT3G23690;AT4G30980;AT4G34530;AT5G50915;AT5G58010;AT5G62610;AT2G42300;AT3G57800
MS.gene004678.t1	TFmatrixID_0162		1028	+	tcCACGTggt	bHLH	AT1G69010
MS.gene004678.t1	TFmatrixID_0162		1028	-	tccACGTGgt	bHLH	AT1G69010
MS.gene004678.t1	TFmatrixID_0163		1026	-	actcCACGTggt	bHLH	AT1G10120;AT1G18400;AT1G25330;AT1G26260;AT1G68920;AT1G73830;AT2G18300;AT2G24260;AT3G07340;AT3G23690;AT4G30980;AT4G34530;AT5G50915;AT5G58010;AT5G62610;AT2G42300;AT3G57800
MS.gene004678.t1	TFmatrixID_0163		1028	+	tccACGTGgtat	bHLH	AT1G10120;AT1G18400;AT1G25330;AT1G26260;AT1G68920;AT1G73830;AT2G18300;AT2G24260;AT3G07340;AT3G23690;AT4G30980;AT4G34530;AT5G50915;AT5G58010;AT5G62610;AT2G42300;AT3G57800
MS.gene004678.t1	TFmatrixID_0164		1028	+	tcCACGTggt	bHLH	AT2G20180;AT2G24260;AT2G46970;AT4G28790;AT4G28800;AT4G28811;AT4G28815;AT4G30980;AT5G58010;AT5G67110
MS.gene004678.t1	TFmatrixID_0164		1028	-	tccACGTGgt	bHLH	AT2G20180;AT2G24260;AT2G46970;AT4G28790;AT4G28800;AT4G28811;AT4G28815;AT4G30980;AT5G58010;AT5G67110
MS.gene004678.t1	TFmatrixID_0165		1029	+	cCACGTgg	bHLH	AT1G51070;AT3G23210
MS.gene004678.t1	TFmatrixID_0165		1029	-	ccACGTGg	bHLH	AT1G51070;AT3G23210
MS.gene004678.t1	TFmatrixID_0166		1029	+	cCACGTgg	bHLH	AT2G24260;AT4G00050;AT4G28790;AT4G28811;AT4G30980;AT5G58010;AT5G61270;AT5G67110
MS.gene004678.t1	TFmatrixID_0166		1029	-	ccACGTGg	bHLH	AT2G24260;AT4G00050;AT4G28790;AT4G28811;AT4G30980;AT5G58010;AT5G61270;AT5G67110
MS.gene004678.t1	TFmatrixID_0168		1028	+	tcCACGTggt	bHLH	AT2G46510;AT4G16430;AT4G17880;AT5G46830
MS.gene004678.t1	TFmatrixID_0168		1028	-	tccACGTGgt	bHLH	AT2G46510;AT4G16430;AT4G17880;AT5G46830
MS.gene004678.t1	TFmatrixID_0169		797	+	ggCACGTtat	bHLH	AT1G10120;AT1G18400;AT1G25330;AT1G26260;AT1G68920;AT1G73830;AT2G24260;AT3G07340;AT3G23690;AT4G30980;AT4G34530;AT4G36540;AT5G50915;AT5G58010;AT5G62610;AT2G42300;AT3G57800
MS.gene004678.t1	TFmatrixID_0169		1028	+	tcCACGTggt	bHLH	AT1G10120;AT1G18400;AT1G25330;AT1G26260;AT1G68920;AT1G73830;AT2G24260;AT3G07340;AT3G23690;AT4G30980;AT4G34530;AT4G36540;AT5G50915;AT5G58010;AT5G62610;AT2G42300;AT3G57800
MS.gene004678.t1	TFmatrixID_0169		1028	-	tccACGTGgt	bHLH	AT1G10120;AT1G18400;AT1G25330;AT1G26260;AT1G68920;AT1G73830;AT2G24260;AT3G07340;AT3G23690;AT4G30980;AT4G34530;AT4G36540;AT5G50915;AT5G58010;AT5G62610;AT2G42300;AT3G57800
MS.gene004678.t1	TFmatrixID_0170		1028	-	tcCACGTgg	bHLH	AT2G24260;AT4G28790;AT4G28800;AT4G28811;AT4G28815;AT4G30980;AT4G36930;AT5G58010;AT5G67110
MS.gene004678.t1	TFmatrixID_0170		1029	+	ccACGTGgt	bHLH	AT2G24260;AT4G28790;AT4G28800;AT4G28811;AT4G28815;AT4G30980;AT4G36930;AT5G58010;AT5G67110
MS.gene004678.t1	TFmatrixID_0171		1027	+	ctcCACGTgg	bHLH	AT5G08130
MS.gene004678.t1	TFmatrixID_0171		1029	-	ccACGTGgta	bHLH	AT5G08130
MS.gene004678.t1	TFmatrixID_0172		797	+	ggCACGTtat	bHLH	AT5G38860
MS.gene004678.t1	TFmatrixID_0172		1028	+	tcCACGTggt	bHLH	AT5G38860
MS.gene004678.t1	TFmatrixID_0172		1028	-	tccACGTGgt	bHLH	AT5G38860
MS.gene004678.t1	TFmatrixID_0173		1026	-	actcCACGTg	bHLH	AT2G46510;AT4G09820;AT4G16430;AT5G46760;AT5G46830
MS.gene004678.t1	TFmatrixID_0173		1030	+	cACGTGgtat	bHLH	AT2G46510;AT4G09820;AT4G16430;AT5G46760;AT5G46830
MS.gene004678.t1	TFmatrixID_0174		698	+	GCGCGtgg	bHLH	AT1G10120;AT1G18400;AT1G25330;AT1G26260;AT1G68920;AT1G73830;AT2G24260;AT3G07340;AT3G23690;AT4G30980;AT4G34530;AT5G48560;AT5G50915;AT5G58010;AT5G62610;AT2G42300;AT3G57800
MS.gene004678.t1	TFmatrixID_0174		698	-	gcgCGTGG	bHLH	AT1G10120;AT1G18400;AT1G25330;AT1G26260;AT1G68920;AT1G73830;AT2G24260;AT3G07340;AT3G23690;AT4G30980;AT4G34530;AT5G48560;AT5G50915;AT5G58010;AT5G62610;AT2G42300;AT3G57800
MS.gene004678.t1	TFmatrixID_0174		729	+	GCTCGtcc	bHLH	AT1G10120;AT1G18400;AT1G25330;AT1G26260;AT1G68920;AT1G73830;AT2G24260;AT3G07340;AT3G23690;AT4G30980;AT4G34530;AT5G48560;AT5G50915;AT5G58010;AT5G62610;AT2G42300;AT3G57800
MS.gene004678.t1	TFmatrixID_0174		729	-	gctCGTCC	bHLH	AT1G10120;AT1G18400;AT1G25330;AT1G26260;AT1G68920;AT1G73830;AT2G24260;AT3G07340;AT3G23690;AT4G30980;AT4G34530;AT5G48560;AT5G50915;AT5G58010;AT5G62610;AT2G42300;AT3G57800
MS.gene004678.t1	TFmatrixID_0174		744	+	GCGCGtgg	bHLH	AT1G10120;AT1G18400;AT1G25330;AT1G26260;AT1G68920;AT1G73830;AT2G24260;AT3G07340;AT3G23690;AT4G30980;AT4G34530;AT5G48560;AT5G50915;AT5G58010;AT5G62610;AT2G42300;AT3G57800
MS.gene004678.t1	TFmatrixID_0174		744	-	gcgCGTGG	bHLH	AT1G10120;AT1G18400;AT1G25330;AT1G26260;AT1G68920;AT1G73830;AT2G24260;AT3G07340;AT3G23690;AT4G30980;AT4G34530;AT5G48560;AT5G50915;AT5G58010;AT5G62610;AT2G42300;AT3G57800
MS.gene004678.t1	TFmatrixID_0174		798	+	GCACGtta	bHLH	AT1G10120;AT1G18400;AT1G25330;AT1G26260;AT1G68920;AT1G73830;AT2G24260;AT3G07340;AT3G23690;AT4G30980;AT4G34530;AT5G48560;AT5G50915;AT5G58010;AT5G62610;AT2G42300;AT3G57800
MS.gene004678.t1	TFmatrixID_0174		957	+	GCAGGtgg	bHLH	AT1G10120;AT1G18400;AT1G25330;AT1G26260;AT1G68920;AT1G73830;AT2G24260;AT3G07340;AT3G23690;AT4G30980;AT4G34530;AT5G48560;AT5G50915;AT5G58010;AT5G62610;AT2G42300;AT3G57800
MS.gene004678.t1	TFmatrixID_0174		1029	+	CCACGtgg	bHLH	AT1G10120;AT1G18400;AT1G25330;AT1G26260;AT1G68920;AT1G73830;AT2G24260;AT3G07340;AT3G23690;AT4G30980;AT4G34530;AT5G48560;AT5G50915;AT5G58010;AT5G62610;AT2G42300;AT3G57800
MS.gene004678.t1	TFmatrixID_0174		1029	-	ccaCGTGG	bHLH	AT1G10120;AT1G18400;AT1G25330;AT1G26260;AT1G68920;AT1G73830;AT2G24260;AT3G07340;AT3G23690;AT4G30980;AT4G34530;AT5G48560;AT5G50915;AT5G58010;AT5G62610;AT2G42300;AT3G57800
MS.gene004678.t1	TFmatrixID_0174		1962	-	gctCCTGC	bHLH	AT1G10120;AT1G18400;AT1G25330;AT1G26260;AT1G68920;AT1G73830;AT2G24260;AT3G07340;AT3G23690;AT4G30980;AT4G34530;AT5G48560;AT5G50915;AT5G58010;AT5G62610;AT2G42300;AT3G57800
MS.gene004678.t1	TFmatrixID_0175		1028	+	tcCACGTggt	bHLH	AT1G51070;AT5G54680
MS.gene004678.t1	TFmatrixID_0175		1028	-	tccACGTGgt	bHLH	AT1G51070;AT5G54680
MS.gene004678.t1	TFmatrixID_0177		797	+	ggCACGTtat	bHLH	AT1G03040;AT1G10120;AT1G26260;AT1G68920;AT2G24260;AT2G42280;AT3G07340;AT3G23690;AT4G02590;AT4G28811;AT4G30980;AT4G34530;AT5G50915;AT5G58010;AT5G67110;AT5G67060;AT3G50330;AT5G09750
MS.gene004678.t1	TFmatrixID_0177		1028	+	tcCACGTggt	bHLH	AT1G03040;AT1G10120;AT1G26260;AT1G68920;AT2G24260;AT2G42280;AT3G07340;AT3G23690;AT4G02590;AT4G28811;AT4G30980;AT4G34530;AT5G50915;AT5G58010;AT5G67110;AT5G67060;AT3G50330;AT5G09750
MS.gene004678.t1	TFmatrixID_0177		1028	-	tccACGTGgt	bHLH	AT1G03040;AT1G10120;AT1G26260;AT1G68920;AT2G24260;AT2G42280;AT3G07340;AT3G23690;AT4G02590;AT4G28811;AT4G30980;AT4G34530;AT5G50915;AT5G58010;AT5G67110;AT5G67060;AT3G50330;AT5G09750
MS.gene004678.t1	TFmatrixID_0179		1029	+	cCACGTgg	bHLH	AT1G10120;AT1G18400;AT1G25330;AT1G26260;AT1G68920;AT1G73830;AT2G24260;AT3G07340;AT3G23690;AT4G30980;AT4G34530;AT5G50915;AT5G58010;AT5G62610;AT2G42300;AT3G57800
MS.gene004678.t1	TFmatrixID_0179		1029	-	ccACGTGg	bHLH	AT1G10120;AT1G18400;AT1G25330;AT1G26260;AT1G68920;AT1G73830;AT2G24260;AT3G07340;AT3G23690;AT4G30980;AT4G34530;AT5G50915;AT5G58010;AT5G62610;AT2G42300;AT3G57800
MS.gene004678.t1	TFmatrixID_0181		1028	+	tCCACGtgg	bZIP	AT1G32150;AT2G35530
MS.gene004678.t1	TFmatrixID_0181		1029	-	ccaCGTGGt	bZIP	AT1G32150;AT2G35530
MS.gene004678.t1	TFmatrixID_0182		1025	-	gactcCACGTggt	bZIP	AT1G45249;AT3G19290
MS.gene004678.t1	TFmatrixID_0182		1028	+	tccACGTGgtatg	bZIP	AT1G45249;AT3G19290
MS.gene004678.t1	TFmatrixID_0183		1027	+	ctcCACGTggt	bZIP	AT1G49720;AT3G19290
MS.gene004678.t1	TFmatrixID_0183		1028	-	tccACGTGgta	bZIP	AT1G49720;AT3G19290
MS.gene004678.t1	TFmatrixID_0184		452	-	ttCACGTatg	bZIP	AT1G49720;AT3G19290
MS.gene004678.t1	TFmatrixID_0184		1028	+	tccACGTGgt	bZIP	AT1G49720;AT3G19290
MS.gene004678.t1	TFmatrixID_0184		1028	-	tcCACGTggt	bZIP	AT1G49720;AT3G19290
MS.gene004678.t1	TFmatrixID_0185		769	+	tcaCGTCAtt	bZIP	AT1G08320;AT1G68640;AT1G77920;AT5G06839
MS.gene004678.t1	TFmatrixID_0186		1402	-	caAGCTGgcg	bZIP	AT2G21230
MS.gene004678.t1	TFmatrixID_0187		1027	-	ctcCACGTgg	bZIP	AT2G36270
MS.gene004678.t1	TFmatrixID_0187		1029	+	ccACGTGgta	bZIP	AT2G36270
MS.gene004678.t1	TFmatrixID_0189		769	+	tCACGTcatt	bZIP	AT2G40950;AT3G56660
MS.gene004678.t1	TFmatrixID_0189		798	+	gCACGTtatg	bZIP	AT2G40950;AT3G56660
MS.gene004678.t1	TFmatrixID_0189		846	-	aacgACGTGa	bZIP	AT2G40950;AT3G56660
MS.gene004678.t1	TFmatrixID_0189		968	+	tCACGTtacc	bZIP	AT2G40950;AT3G56660
MS.gene004678.t1	TFmatrixID_0189		1029	+	cCACGTggta	bZIP	AT2G40950;AT3G56660
MS.gene004678.t1	TFmatrixID_0190		1027	+	ctCCACGtgg	bZIP	AT2G35530;AT2G46270
MS.gene004678.t1	TFmatrixID_0190		1029	-	ccaCGTGGta	bZIP	AT2G35530;AT2G46270
MS.gene004678.t1	TFmatrixID_0191		769	+	tcACGTCatt	bZIP	AT1G08320;AT1G68640;AT3G12250;AT5G06839
MS.gene004678.t1	TFmatrixID_0192		1028	+	tCCACGtgg	bZIP	AT4G01120
MS.gene004678.t1	TFmatrixID_0192		1029	-	ccaCGTGGt	bZIP	AT4G01120
MS.gene004678.t1	TFmatrixID_0193		139	+	ACACAtat	bZIP	AT3G19290;AT4G34000
MS.gene004678.t1	TFmatrixID_0193		426	+	ACATGtga	bZIP	AT3G19290;AT4G34000
MS.gene004678.t1	TFmatrixID_0193		453	+	TCACGtat	bZIP	AT3G19290;AT4G34000
MS.gene004678.t1	TFmatrixID_0193		453	-	tcaCGTAT	bZIP	AT3G19290;AT4G34000
MS.gene004678.t1	TFmatrixID_0193		465	+	ACACAagt	bZIP	AT3G19290;AT4G34000
MS.gene004678.t1	TFmatrixID_0193		482	+	ACAGGtga	bZIP	AT3G19290;AT4G34000
MS.gene004678.t1	TFmatrixID_0193		1029	+	CCACGtgg	bZIP	AT3G19290;AT4G34000
MS.gene004678.t1	TFmatrixID_0193		1029	-	ccaCGTGG	bZIP	AT3G19290;AT4G34000
MS.gene004678.t1	TFmatrixID_0193		1375	+	ACACTttt	bZIP	AT3G19290;AT4G34000
MS.gene004678.t1	TFmatrixID_0193		1635	+	ACACAtat	bZIP	AT3G19290;AT4G34000
MS.gene004678.t1	TFmatrixID_0193		1880	-	aaaGGTGT	bZIP	AT3G19290;AT4G34000
MS.gene004678.t1	TFmatrixID_0194		1027	+	ctcCACGTgg	bZIP	AT2G35530;AT4G36730
MS.gene004678.t1	TFmatrixID_0194		1029	-	ccACGTGgta	bZIP	AT2G35530;AT4G36730
MS.gene004678.t1	TFmatrixID_0195		769	+	tcaCGTCAtt	bZIP	AT1G08320;AT1G68640;AT5G06839;AT5G06950
MS.gene004678.t1	TFmatrixID_0196		770	+	caCGTCAt	bZIP	AT1G08320;AT1G68640;AT5G06839;AT5G06960
MS.gene004678.t1	TFmatrixID_0197		769	+	tcaCGTCAtt	bZIP	AT1G08320;AT1G68640;AT5G06839;AT5G10030
MS.gene004678.t1	TFmatrixID_0198		768	+	ctcACGTCattt	bZIP	AT3G54620;AT5G24800;AT5G28770
MS.gene004678.t1	TFmatrixID_0198		845	-	caacGACGTgag	bZIP	AT3G54620;AT5G24800;AT5G28770
MS.gene004678.t1	TFmatrixID_0199		769	+	tcaCGTCAtt	bZIP	AT1G08320;AT1G68640;AT5G06839;AT5G65210
MS.gene004678.t1	TFmatrixID_0202		1029	+	cCACGTgg	bZIP	AT1G03970;AT5G44080
MS.gene004678.t1	TFmatrixID_0202		1029	-	ccACGTGg	bZIP	AT1G03970;AT5G44080
MS.gene004678.t1	TFmatrixID_0203		1027	+	ctcCACGTggta	bZIP	AT3G54620
MS.gene004678.t1	TFmatrixID_0203		1027	-	ctccACGTGgta	bZIP	AT3G54620
MS.gene004678.t1	TFmatrixID_0211		554	+	tACACTg	C2H2	AT1G27730;AT3G49930;AT3G60580;AT5G04340;AT5G43170
MS.gene004678.t1	TFmatrixID_0211		1374	+	tACACTt	C2H2	AT1G27730;AT3G49930;AT3G60580;AT5G04340;AT5G43170
MS.gene004678.t1	TFmatrixID_0211		1518	+	aACACTc	C2H2	AT1G27730;AT3G49930;AT3G60580;AT5G04340;AT5G43170
MS.gene004678.t1	TFmatrixID_0211		1537	+	tACACTc	C2H2	AT1G27730;AT3G49930;AT3G60580;AT5G04340;AT5G43170
MS.gene004678.t1	TFmatrixID_0213		554	+	tACACTg	C2H2	AT1G02030;AT2G45120;AT3G19580;AT3G49930;AT3G60580;AT5G04340;AT5G43170
MS.gene004678.t1	TFmatrixID_0213		1374	+	tACACTt	C2H2	AT1G02030;AT2G45120;AT3G19580;AT3G49930;AT3G60580;AT5G04340;AT5G43170
MS.gene004678.t1	TFmatrixID_0213		1518	+	aACACTc	C2H2	AT1G02030;AT2G45120;AT3G19580;AT3G49930;AT3G60580;AT5G04340;AT5G43170
MS.gene004678.t1	TFmatrixID_0213		1537	+	tACACTc	C2H2	AT1G02030;AT2G45120;AT3G19580;AT3G49930;AT3G60580;AT5G04340;AT5G43170
MS.gene004678.t1	TFmatrixID_0214		551	+	aaatACACTgttt	C2H2	AT2G28710;AT2G37430;AT3G46070;AT3G46080;AT3G46090
MS.gene004678.t1	TFmatrixID_0214		1534	+	tactACACTcttc	C2H2	AT2G28710;AT2G37430;AT3G46070;AT3G46080;AT3G46090
MS.gene004678.t1	TFmatrixID_0220		698	+	gCGCGTgga	CG-1; CAMTA	AT2G22300
MS.gene004678.t1	TFmatrixID_0220		744	+	gCGCGTgga	CG-1; CAMTA	AT2G22300
MS.gene004678.t1	TFmatrixID_0221		695	+	taggCGCGT	CG-1; CAMTA	AT5G64220
MS.gene004678.t1	TFmatrixID_0221		741	+	aaagCGCGT	CG-1; CAMTA	AT5G64220
MS.gene004678.t1	TFmatrixID_0222		1122	-	ttTTTATt	CSD	AT2G21060;AT4G38680
MS.gene004678.t1	TFmatrixID_0222		1130	+	aATAAAaa	CSD	AT2G21060;AT4G38680
MS.gene004678.t1	TFmatrixID_0222		1355	-	gtTTTATt	CSD	AT2G21060;AT4G38680
MS.gene004678.t1	TFmatrixID_0223		429	-	tgtgaAAATTtga	TCR; CPP	AT4G14770
MS.gene004678.t1	TFmatrixID_0223		432	+	gaaAATTTgatag	TCR; CPP	AT4G14770
MS.gene004678.t1	TFmatrixID_0224		323	-	gtTTAAAa	TCR; CPP	AT2G20110
MS.gene004678.t1	TFmatrixID_0224		377	+	aTTTAAaa	TCR; CPP	AT2G20110
MS.gene004678.t1	TFmatrixID_0224		377	-	atTTAAAa	TCR; CPP	AT2G20110
MS.gene004678.t1	TFmatrixID_0226		77	-	atTCAAAg	TCR; CPP	AT3G22760;AT3G22780;AT4G14770
MS.gene004678.t1	TFmatrixID_0227		76	-	tatTCAAAgg	TCR; CPP	AT4G29000
MS.gene004678.t1	TFmatrixID_0232		800	-	ACGTTatg	Dof	AT1G29160
MS.gene004678.t1	TFmatrixID_0233		255	-	ttaCTTTTta	Dof	AT1G64620
MS.gene004678.t1	TFmatrixID_0233		1118	-	taaCTTTTta	Dof	AT1G64620
MS.gene004678.t1	TFmatrixID_0233		1375	-	acaCTTTTtt	Dof	AT1G64620
MS.gene004678.t1	TFmatrixID_0233		1859	-	agaCTTTTtt	Dof	AT1G64620
MS.gene004678.t1	TFmatrixID_0234		257	-	aCTTTTt	Dof	AT2G37590
MS.gene004678.t1	TFmatrixID_0234		1120	-	aCTTTTt	Dof	AT2G37590
MS.gene004678.t1	TFmatrixID_0234		1377	-	aCTTTTt	Dof	AT2G37590
MS.gene004678.t1	TFmatrixID_0234		1861	-	aCTTTTt	Dof	AT2G37590
MS.gene004678.t1	TFmatrixID_0235		257	-	aCTTTTta	Dof	AT3G21270
MS.gene004678.t1	TFmatrixID_0235		283	-	aCTTTTat	Dof	AT3G21270
MS.gene004678.t1	TFmatrixID_0235		1120	-	aCTTTTta	Dof	AT3G21270
MS.gene004678.t1	TFmatrixID_0235		1377	-	aCTTTTtt	Dof	AT3G21270
MS.gene004678.t1	TFmatrixID_0235		1861	-	aCTTTTtt	Dof	AT3G21270
MS.gene004678.t1	TFmatrixID_0236		230	+	atTAACGa	Dof	AT3G45610
MS.gene004678.t1	TFmatrixID_0236		800	-	aCGTTAtg	Dof	AT3G45610
MS.gene004678.t1	TFmatrixID_0236		970	-	aCGTTAcc	Dof	AT3G45610
MS.gene004678.t1	TFmatrixID_0237		255	-	ttaCTTTTt	Dof	AT3G47500
MS.gene004678.t1	TFmatrixID_0237		1118	-	taaCTTTTt	Dof	AT3G47500
MS.gene004678.t1	TFmatrixID_0237		1375	-	acaCTTTTt	Dof	AT3G47500
MS.gene004678.t1	TFmatrixID_0237		1859	-	agaCTTTTt	Dof	AT3G47500
MS.gene004678.t1	TFmatrixID_0238		257	-	aCTTTTtat	Dof	AT4G38000
MS.gene004678.t1	TFmatrixID_0238		283	-	aCTTTTatc	Dof	AT4G38000
MS.gene004678.t1	TFmatrixID_0238		1120	-	aCTTTTtat	Dof	AT4G38000
MS.gene004678.t1	TFmatrixID_0238		1377	-	aCTTTTttt	Dof	AT4G38000
MS.gene004678.t1	TFmatrixID_0238		1861	-	aCTTTTttc	Dof	AT4G38000
MS.gene004678.t1	TFmatrixID_0239		255	-	ttaCTTTTta	Dof	AT5G39660
MS.gene004678.t1	TFmatrixID_0239		1118	-	taaCTTTTta	Dof	AT5G39660
MS.gene004678.t1	TFmatrixID_0239		1375	-	acaCTTTTtt	Dof	AT5G39660
MS.gene004678.t1	TFmatrixID_0239		1859	-	agaCTTTTtt	Dof	AT5G39660
MS.gene004678.t1	TFmatrixID_0240		1257	+	gaAAAAG	Dof	AT5G60200
MS.gene004678.t1	TFmatrixID_0241		229	+	aatTAACGac	Dof	AT5G60850
MS.gene004678.t1	TFmatrixID_0241		799	-	caCGTTAtga	Dof	AT5G60850
MS.gene004678.t1	TFmatrixID_0241		969	-	caCGTTAcct	Dof	AT5G60850
MS.gene004678.t1	TFmatrixID_0242		798	-	gcACGTTatga	Dof	AT5G60850
MS.gene004678.t1	TFmatrixID_0242		968	-	tcACGTTacct	Dof	AT5G60850
MS.gene004678.t1	TFmatrixID_0243		257	-	aCTTTTta	Dof	AT5G62940
MS.gene004678.t1	TFmatrixID_0243		283	-	aCTTTTat	Dof	AT5G62940
MS.gene004678.t1	TFmatrixID_0243		1120	-	aCTTTTta	Dof	AT5G62940
MS.gene004678.t1	TFmatrixID_0243		1377	-	aCTTTTtt	Dof	AT5G62940
MS.gene004678.t1	TFmatrixID_0243		1861	-	aCTTTTtt	Dof	AT5G62940
MS.gene004678.t1	TFmatrixID_0251		695	-	tagGCGCGtg	E2F	AT3G48160
MS.gene004678.t1	TFmatrixID_0252		694	-	ctagGCGCGt	E2F/DP	AT5G22220
MS.gene004678.t1	TFmatrixID_0262		707	+	gcTGATCaa	GATA	AT3G06740;AT3G16870;AT4G16141;AT4G26150;AT5G26930;AT5G49300;AT5G56860
MS.gene004678.t1	TFmatrixID_0262		708	-	ctGATCAag	GATA	AT3G06740;AT3G16870;AT4G16141;AT4G26150;AT5G26930;AT5G49300;AT5G56860
MS.gene004678.t1	TFmatrixID_0262		880	+	ggTGATCac	GATA	AT3G06740;AT3G16870;AT4G16141;AT4G26150;AT5G26930;AT5G49300;AT5G56860
MS.gene004678.t1	TFmatrixID_0262		881	-	gtGATCAca	GATA	AT3G06740;AT3G16870;AT4G16141;AT4G26150;AT5G26930;AT5G49300;AT5G56860
MS.gene004678.t1	TFmatrixID_0262		939	-	acGATCAag	GATA	AT3G06740;AT3G16870;AT4G16141;AT4G26150;AT5G26930;AT5G49300;AT5G56860
MS.gene004678.t1	TFmatrixID_0262		1159	-	acGATCAag	GATA	AT3G06740;AT3G16870;AT4G16141;AT4G26150;AT5G26930;AT5G49300;AT5G56860
MS.gene004678.t1	TFmatrixID_0262		1622	+	taTGATCtt	GATA	AT3G06740;AT3G16870;AT4G16141;AT4G26150;AT5G26930;AT5G49300;AT5G56860
MS.gene004678.t1	TFmatrixID_0264		416	-	gtgGATCTta	GATA; tify	AT2G45050;AT3G24050;AT5G25830;AT5G66320
MS.gene004678.t1	TFmatrixID_0267		416	-	gtgGATCTta	GATA; tify	AT2G28340;AT2G45050;AT3G60530;AT5G25830;AT5G66320
MS.gene004678.t1	TFmatrixID_0268		576	+	tCGATCcttc	GATA	AT4G17570
MS.gene004678.t1	TFmatrixID_0268		939	+	aCGATCaagc	GATA	AT4G17570
MS.gene004678.t1	TFmatrixID_0268		1159	+	aCGATCaagt	GATA	AT4G17570
MS.gene004678.t1	TFmatrixID_0271		416	+	gtgGATCTta	GATA; tify	AT2G45050;AT3G45170;AT4G36240;AT5G25830;AT5G66320
MS.gene004678.t1	TFmatrixID_0272		939	+	aCGATCaag	GATA	AT5G47140
MS.gene004678.t1	TFmatrixID_0272		1159	+	aCGATCaag	GATA	AT5G47140
MS.gene004678.t1	TFmatrixID_0280		265	-	tcATTAAtat	Homeodomain; HD-ZIP	AT1G05230;AT1G17920;AT1G73360;AT1G79840;AT3G03260;AT3G61150;AT5G46880
MS.gene004678.t1	TFmatrixID_0280		660	-	ccATTAAtct	Homeodomain; HD-ZIP	AT1G05230;AT1G17920;AT1G73360;AT1G79840;AT3G03260;AT3G61150;AT5G46880
MS.gene004678.t1	TFmatrixID_0280		1114	-	ccATTAActt	Homeodomain; HD-ZIP	AT1G05230;AT1G17920;AT1G73360;AT1G79840;AT3G03260;AT3G61150;AT5G46880
MS.gene004678.t1	TFmatrixID_0282		1082	+	ttattTATTAtat	Homeodomain	AT2G36610
MS.gene004678.t1	TFmatrixID_0282		1385	+	ttataTATTAtct	Homeodomain	AT2G36610
MS.gene004678.t1	TFmatrixID_0283		49	+	taaTGATTaa	Homeodomain; HD-ZIP	AT2G22800;AT2G44910;AT4G16780;AT4G37790;AT5G06710;AT5G47370
MS.gene004678.t1	TFmatrixID_0283		898	-	acAATCAaac	Homeodomain; HD-ZIP	AT2G22800;AT2G44910;AT4G16780;AT4G37790;AT5G06710;AT5G47370
MS.gene004678.t1	TFmatrixID_0283		1893	+	ataTGATTaa	Homeodomain; HD-ZIP	AT2G22800;AT2G44910;AT4G16780;AT4G37790;AT5G06710;AT5G47370
MS.gene004678.t1	TFmatrixID_0284		49	+	taaTGATTaa	Homeodomain; HD-ZIP	AT2G46680
MS.gene004678.t1	TFmatrixID_0284		360	-	taAATCAttt	Homeodomain; HD-ZIP	AT2G46680
MS.gene004678.t1	TFmatrixID_0284		898	-	acAATCAaac	Homeodomain; HD-ZIP	AT2G46680
MS.gene004678.t1	TFmatrixID_0284		1893	+	ataTGATTaa	Homeodomain; HD-ZIP	AT2G46680
MS.gene004678.t1	TFmatrixID_0285		1684	+	tTAAACcttt	Homeodomain; HB-PHD	AT3G19510
MS.gene004678.t1	TFmatrixID_0285		1699	+	tTAAACctct	Homeodomain; HB-PHD	AT3G19510
MS.gene004678.t1	TFmatrixID_0286		898	-	acAATCAa	Homeodomain; HD-ZIP	AT2G22800;AT3G60390;AT4G16780;AT4G37790;AT5G06710;AT5G47370
MS.gene004678.t1	TFmatrixID_0287		248	+	ttaTTAATta	Homeodomain; bZIP; HD-ZIP	AT3G61890
MS.gene004678.t1	TFmatrixID_0287		248	-	ttATTAAtta	Homeodomain; bZIP; HD-ZIP	AT3G61890
MS.gene004678.t1	TFmatrixID_0287		1125	+	ttaTTAATaa	Homeodomain; bZIP; HD-ZIP	AT3G61890
MS.gene004678.t1	TFmatrixID_0287		1125	-	ttATTAAtaa	Homeodomain; bZIP; HD-ZIP	AT3G61890
MS.gene004678.t1	TFmatrixID_0288		248	+	ttaTTAATtac	Homeodomain; HD-ZIP	AT1G05230;AT1G17920;AT3G61150;AT4G00730;AT5G46880
MS.gene004678.t1	TFmatrixID_0288		265	+	tcaTTAATata	Homeodomain; HD-ZIP	AT1G05230;AT1G17920;AT3G61150;AT4G00730;AT5G46880
MS.gene004678.t1	TFmatrixID_0288		660	+	ccaTTAATctt	Homeodomain; HD-ZIP	AT1G05230;AT1G17920;AT3G61150;AT4G00730;AT5G46880
MS.gene004678.t1	TFmatrixID_0288		1896	+	tgaTTAATtgc	Homeodomain; HD-ZIP	AT1G05230;AT1G17920;AT3G61150;AT4G00730;AT5G46880
MS.gene004678.t1	TFmatrixID_0289		49	+	taaTGATTaa	Homeodomain; HD-ZIP	AT2G22800;AT4G16780;AT4G17460;AT4G37790;AT5G06710;AT5G47370
MS.gene004678.t1	TFmatrixID_0289		360	-	taAATCAttt	Homeodomain; HD-ZIP	AT2G22800;AT4G16780;AT4G17460;AT4G37790;AT5G06710;AT5G47370
MS.gene004678.t1	TFmatrixID_0289		1893	+	ataTGATTaa	Homeodomain; HD-ZIP	AT2G22800;AT4G16780;AT4G17460;AT4G37790;AT5G06710;AT5G47370
MS.gene004678.t1	TFmatrixID_0291		898	-	acAATCAa	Homeodomain; bZIP; HD-ZIP; WOX	AT4G35550
MS.gene004678.t1	TFmatrixID_0292		1136	-	aaATAATt	Homeodomain; HD-ZIP	AT1G26960;AT1G69780;AT3G01220;AT4G40060;AT5G15150
MS.gene004678.t1	TFmatrixID_0298		48	+	ctaaTGATTa	Homeodomain; HD-ZIP	AT1G69780;AT2G18550;AT3G01220;AT5G15150
MS.gene004678.t1	TFmatrixID_0299		898	-	acAATCAa	Homeodomain; WOX	AT1G20700;AT1G20710
MS.gene004678.t1	TFmatrixID_0305		291	+	cGGTTAaa	MADF; Trihelix	AT1G13450
MS.gene004678.t1	TFmatrixID_0305		316	-	ctTAACCg	MADF; Trihelix	AT1G13450
MS.gene004678.t1	TFmatrixID_0305		1591	-	ctTAACCa	MADF; Trihelix	AT1G13450
MS.gene004678.t1	TFmatrixID_0306		288	-	tatcGGTTAa	MADF; Trihelix	AT3G25990
MS.gene004678.t1	TFmatrixID_0306		1592	+	tTAACCaacc	MADF; Trihelix	AT3G25990
MS.gene004678.t1	TFmatrixID_0319		1069	-	atTATCCtta	Myb/SANT	AT3G16350
MS.gene004678.t1	TFmatrixID_0320		339	-	taATATCaa	Myb/SANT; MYB-related	AT1G01520;AT3G09600;AT4G01280;AT5G02840;AT5G52660
MS.gene004678.t1	TFmatrixID_0326		141	+	acaTATCCac	Myb/SANT	AT1G70000
MS.gene004678.t1	TFmatrixID_0326		1068	+	catTATCCtt	Myb/SANT	AT1G70000
MS.gene004678.t1	TFmatrixID_0328		1069	-	atTATCCt	Myb/SANT	AT1G70000;AT3G16350
MS.gene004678.t1	TFmatrixID_0331		1068	+	catTATCCtt	Myb/SANT	AT3G16350
MS.gene004678.t1	TFmatrixID_0333		206	+	cTAGGGga	Myb/SANT	AT1G15720
MS.gene004678.t1	TFmatrixID_0334		338	+	ttaATATCa	Myb/SANT; MYB-related	AT1G18330;AT3G10113
MS.gene004678.t1	TFmatrixID_0334		1463	+	acaATATCa	Myb/SANT; MYB-related	AT1G18330;AT3G10113
MS.gene004678.t1	TFmatrixID_0335		1069	-	atTATCCtta	Myb/SANT	AT1G19000
MS.gene004678.t1	TFmatrixID_0336		1717	-	ctcACCTAcaa	Myb/SANT; MYB	AT1G22640;AT2G16720;AT4G09460
MS.gene004678.t1	TFmatrixID_0337		1653	+	attGAATCtt	Myb/SANT	AT1G25550;AT2G03500;AT3G25790
MS.gene004678.t1	TFmatrixID_0338		1653	+	attGAATCtt	Myb/SANT	AT1G68670;AT3G25790
MS.gene004678.t1	TFmatrixID_0339		141	-	acaTATCCaca	Myb/SANT	AT1G74840
MS.gene004678.t1	TFmatrixID_0341		309	+	gtcaAATCTt	Myb/SANT; MYB; ARR-B	AT2G01760
MS.gene004678.t1	TFmatrixID_0341		1653	+	attgAATCTt	Myb/SANT; MYB; ARR-B	AT2G01760
MS.gene004678.t1	TFmatrixID_0344		1653	+	attGAATCtt	Myb/SANT; ARR-B	AT3G16857
MS.gene004678.t1	TFmatrixID_0347		318	-	tAACCGtt	Myb/SANT; MYB	AT3G50060;AT5G67300
MS.gene004678.t1	TFmatrixID_0348		416	+	gtggATCTTa	Myb/SANT; ARR-B	AT4G16110
MS.gene004678.t1	TFmatrixID_0348		1654	+	ttgaATCTTt	Myb/SANT; ARR-B	AT4G16110
MS.gene004678.t1	TFmatrixID_0350		798	+	gcaCGTTAtga	Myb/SANT; MYB	AT4G18770
MS.gene004678.t1	TFmatrixID_0350		968	+	tcaCGTTAcct	Myb/SANT; MYB	AT4G18770
MS.gene004678.t1	TFmatrixID_0352		1719	-	cACCTAca	Myb/SANT; MYB	AT2G16720;AT4G09460;AT4G34990;AT4G38620
MS.gene004678.t1	TFmatrixID_0353		112	-	ttGATAAgtt	Myb/SANT	AT5G04760
MS.gene004678.t1	TFmatrixID_0353		564	-	gaGATAAtgg	Myb/SANT	AT5G04760
MS.gene004678.t1	TFmatrixID_0353		1073	+	tccTTATCtt	Myb/SANT	AT5G04760
MS.gene004678.t1	TFmatrixID_0356		1068	+	caTTATCct	Myb/SANT	AT5G08520
MS.gene004678.t1	TFmatrixID_0357		72	+	aaAATATtca	Myb/SANT; G2-like; MYB	AT1G32240;AT4G17695;AT5G16560;AT5G42630
MS.gene004678.t1	TFmatrixID_0357		72	-	aaaATATTca	Myb/SANT; G2-like; MYB	AT1G32240;AT4G17695;AT5G16560;AT5G42630
MS.gene004678.t1	TFmatrixID_0358		1059	+	taggGAATCc	Myb/SANT	AT5G18240
MS.gene004678.t1	TFmatrixID_0361		1068	+	caTTATCctt	Myb/SANT	AT1G70000;AT3G16350;AT5G47390
MS.gene004678.t1	TFmatrixID_0361		1074	+	ccTTATCttt	Myb/SANT	AT1G70000;AT3G16350;AT5G47390
MS.gene004678.t1	TFmatrixID_0362		1073	+	tcctTATCTttat	Myb/SANT; ARR-B	AT5G58080
MS.gene004678.t1	TFmatrixID_0362		1166	-	agtgAGATAtgag	Myb/SANT; ARR-B	AT5G58080
MS.gene004678.t1	TFmatrixID_0362		1887	-	ttttAGATAtgat	Myb/SANT; ARR-B	AT5G58080
MS.gene004678.t1	TFmatrixID_0369		1169	-	gaGATATga	Myb/SANT; MYB-related	AT1G01060;AT5G37260
MS.gene004678.t1	TFmatrixID_0369		1890	-	taGATATga	Myb/SANT; MYB-related	AT1G01060;AT5G37260
MS.gene004678.t1	TFmatrixID_0372		1068	+	catTATCCt	Myb/SANT	AT1G70000;AT3G16350
MS.gene004678.t1	TFmatrixID_0382		62	-	aaTTGACtt	NAC; NAM	AT1G01720;AT1G52880;AT1G52890;AT1G69490;AT3G04070;AT3G15500;AT3G15510;AT4G27410
MS.gene004678.t1	TFmatrixID_0382		307	+	caGTCAAat	NAC; NAM	AT1G01720;AT1G52880;AT1G52890;AT1G69490;AT3G04070;AT3G15500;AT3G15510;AT4G27410
MS.gene004678.t1	TFmatrixID_0382		624	-	tcTTGACct	NAC; NAM	AT1G01720;AT1G52880;AT1G52890;AT1G69490;AT3G04070;AT3G15500;AT3G15510;AT4G27410
MS.gene004678.t1	TFmatrixID_0382		751	+	gaGTCAAgg	NAC; NAM	AT1G01720;AT1G52880;AT1G52890;AT1G69490;AT3G04070;AT3G15500;AT3G15510;AT4G27410
MS.gene004678.t1	TFmatrixID_0382		1009	+	caGTCAAtg	NAC; NAM	AT1G01720;AT1G52880;AT1G52890;AT1G69490;AT3G04070;AT3G15500;AT3G15510;AT4G27410
MS.gene004678.t1	TFmatrixID_0382		1509	+	caGTCAAaa	NAC; NAM	AT1G01720;AT1G52880;AT1G52890;AT1G69490;AT3G04070;AT3G15500;AT3G15510;AT4G27410
MS.gene004678.t1	TFmatrixID_0384		254	+	aTTACTttt	NAC; NAM	AT1G33060;AT3G49530;AT4G35580;AT5G24590
MS.gene004678.t1	TFmatrixID_0398		1396	-	ctCGTACaa	SBP	AT1G69170;AT2G42200;AT2G47070;AT3G57920;AT5G43270
MS.gene004678.t1	TFmatrixID_0399		1395	-	tctCGTACaa	SBP	AT1G69170;AT2G42200;AT2G47070;AT3G57920;AT5G43270
MS.gene004678.t1	TFmatrixID_0400		1397	-	tCGTACaag	SBP	AT1G20980;AT1G69170;AT2G42200;AT2G47070;AT3G57920;AT5G43270
MS.gene004678.t1	TFmatrixID_0402		1395	-	tctCGTACa	SBP	AT1G53160;AT1G69170;AT2G47070;AT3G57920
MS.gene004678.t1	TFmatrixID_0403		1396	+	ctCGTACaag	SBP	AT1G27370;AT1G69170;AT1G76580;AT2G42200;AT2G47070;AT3G57920;AT5G43270;AT5G50570;AT5G50670
MS.gene004678.t1	TFmatrixID_0404		1396	-	ctCGTACaa	SBP	AT1G69170;AT2G42200;AT2G47070;AT3G15270
MS.gene004678.t1	TFmatrixID_0405		1396	-	ctCGTACa	SBP	AT1G69170;AT2G42200;AT2G47070;AT3G57920;AT3G60030;AT5G43270;AT5G50570;AT5G50670
MS.gene004678.t1	TFmatrixID_0406		1395	-	tctCGTACa	SBP	AT5G18830
MS.gene004678.t1	TFmatrixID_0407		1397	-	tCGTACa	SBP	AT1G69170;AT2G42200;AT2G47070;AT3G57920;AT5G43270;AT5G50570;AT5G50670
MS.gene004678.t1	TFmatrixID_0408		1396	-	ctCGTACaa	SBP	AT1G27370;AT1G69170;AT2G42200;AT2G47070;AT3G57920;AT5G43270;AT5G50570;AT5G50670
MS.gene004678.t1	TFmatrixID_0409		1396	-	ctCGTACaag	SBP	AT1G27370;AT1G69170;AT2G42200;AT2G47070;AT3G57920;AT5G43270;AT5G50570;AT5G50670
MS.gene004678.t1	TFmatrixID_0410		1396	-	ctCGTACaa	SBP	AT1G27370;AT1G69170;AT2G42200;AT2G47070;AT3G57920;AT5G43270;AT5G50570;AT5G50670
MS.gene004678.t1	TFmatrixID_0411		1397	-	tCGTACaagc	SBP	AT1G27370;AT1G69170;AT2G42200;AT2G47070;AT3G57920;AT5G43270;AT5G50570;AT5G50670
MS.gene004678.t1	TFmatrixID_0413		51	-	ATGATta	Sox; YABBY	AT2G26580;AT4G00180
MS.gene004678.t1	TFmatrixID_0413		1895	-	ATGATta	Sox; YABBY	AT2G26580;AT4G00180
MS.gene004678.t1	TFmatrixID_0418		1384	-	ttTATAT	TBP	AT1G55520;AT3G13445
MS.gene004678.t1	TFmatrixID_0419		270	+	aaTATAT	TBP	AT1G55520;AT3G13445
MS.gene004678.t1	TFmatrixID_0419		1387	-	ATATAtt	TBP	AT1G55520;AT3G13445
MS.gene004678.t1	TFmatrixID_0422		823	+	gaGGACCaca	TCP	AT1G53230
MS.gene004678.t1	TFmatrixID_0422		1037	-	tatGGTCCtc	TCP	AT1G53230
MS.gene004678.t1	TFmatrixID_0423		824	+	aGGACCac	TCP	AT2G31070;AT3G15030
MS.gene004678.t1	TFmatrixID_0427		824	+	aGGACCac	TCP	AT3G02150;AT5G08070;AT5G60970
MS.gene004678.t1	TFmatrixID_0432		824	+	aGGACCac	TCP	AT3G02150;AT5G08070
MS.gene004678.t1	TFmatrixID_0436		822	+	ggaGGACCac	TCP	AT2G31070
MS.gene004678.t1	TFmatrixID_0440		824	+	aGGACCac	TCP	AT1G67260;AT2G31070;AT3G02150
MS.gene004678.t1	TFmatrixID_0440		1038	-	atGGTCCt	TCP	AT1G67260;AT2G31070;AT3G02150
MS.gene004678.t1	TFmatrixID_0441		1854	-	gtTTCAGa	WRC; GRF	AT2G06200
MS.gene004678.t1	TFmatrixID_0443		625	-	cTTGACct	WRKY	AT1G29860;AT1G64000;AT1G66550;AT1G66560;AT1G66600;AT1G68150;AT1G69810;AT1G80590;AT2G40740;AT2G40750;AT2G44745;AT2G46400;AT3G01970;AT3G56400;AT3G62340;AT4G04450;AT4G11070;AT4G18170;AT4G23810;AT4G39410;AT5G22570;AT5G26170;AT5G41570;AT5G43290;AT5G45050;AT5G45260
MS.gene004678.t1	TFmatrixID_0444		306	+	tcaGTCAAat	WRKY	AT1G18860;AT1G29280;AT1G29860;AT1G55600;AT1G62300;AT1G64000;AT1G66550;AT1G66560;AT1G68150;AT1G69310;AT1G69810;AT1G80590;AT2G21900;AT2G34830;AT2G40740;AT2G44745;AT2G46400;AT3G01970;AT3G04670;AT3G56400;AT3G58710;AT3G62340;AT4G04450;AT4G11070;AT4G18170;AT4G22070;AT4G23810;AT4G24240;AT4G39410;AT5G15130;AT5G22570;AT5G26170;AT5G28650;AT5G41570;AT5G43290;AT5G45050
MS.gene004678.t1	TFmatrixID_0444		1508	+	ccaGTCAAaa	WRKY	AT1G18860;AT1G29280;AT1G29860;AT1G55600;AT1G62300;AT1G64000;AT1G66550;AT1G66560;AT1G68150;AT1G69310;AT1G69810;AT1G80590;AT2G21900;AT2G34830;AT2G40740;AT2G44745;AT2G46400;AT3G01970;AT3G04670;AT3G56400;AT3G58710;AT3G62340;AT4G04450;AT4G11070;AT4G18170;AT4G22070;AT4G23810;AT4G24240;AT4G39410;AT5G15130;AT5G22570;AT5G26170;AT5G28650;AT5G41570;AT5G43290;AT5G45050
MS.gene004678.t1	TFmatrixID_0445		63	-	aTTGACtt	WRKY	AT1G18860;AT1G29280;AT1G29860;AT1G55600;AT1G62300;AT1G64000;AT1G68150;AT1G69810;AT1G80840;AT2G21900;AT2G34830;AT2G44745;AT3G01970;AT3G04670;AT3G58710;AT3G62340;AT4G04450;AT4G18170;AT4G22070;AT4G24240;AT4G39410;AT5G15130;AT5G26170;AT5G28650;AT5G41570;AT5G43290;AT5G45050;AT5G45260
MS.gene004678.t1	TFmatrixID_0445		307	+	caGTCAAa	WRKY	AT1G18860;AT1G29280;AT1G29860;AT1G55600;AT1G62300;AT1G64000;AT1G68150;AT1G69810;AT1G80840;AT2G21900;AT2G34830;AT2G44745;AT3G01970;AT3G04670;AT3G58710;AT3G62340;AT4G04450;AT4G18170;AT4G22070;AT4G24240;AT4G39410;AT5G15130;AT5G26170;AT5G28650;AT5G41570;AT5G43290;AT5G45050;AT5G45260
MS.gene004678.t1	TFmatrixID_0445		625	-	cTTGACct	WRKY	AT1G18860;AT1G29280;AT1G29860;AT1G55600;AT1G62300;AT1G64000;AT1G68150;AT1G69810;AT1G80840;AT2G21900;AT2G34830;AT2G44745;AT3G01970;AT3G04670;AT3G58710;AT3G62340;AT4G04450;AT4G18170;AT4G22070;AT4G24240;AT4G39410;AT5G15130;AT5G26170;AT5G28650;AT5G41570;AT5G43290;AT5G45050;AT5G45260
MS.gene004678.t1	TFmatrixID_0445		751	+	gaGTCAAg	WRKY	AT1G18860;AT1G29280;AT1G29860;AT1G55600;AT1G62300;AT1G64000;AT1G68150;AT1G69810;AT1G80840;AT2G21900;AT2G34830;AT2G44745;AT3G01970;AT3G04670;AT3G58710;AT3G62340;AT4G04450;AT4G18170;AT4G22070;AT4G24240;AT4G39410;AT5G15130;AT5G26170;AT5G28650;AT5G41570;AT5G43290;AT5G45050;AT5G45260
MS.gene004678.t1	TFmatrixID_0445		1009	+	caGTCAAt	WRKY	AT1G18860;AT1G29280;AT1G29860;AT1G55600;AT1G62300;AT1G64000;AT1G68150;AT1G69810;AT1G80840;AT2G21900;AT2G34830;AT2G44745;AT3G01970;AT3G04670;AT3G58710;AT3G62340;AT4G04450;AT4G18170;AT4G22070;AT4G24240;AT4G39410;AT5G15130;AT5G26170;AT5G28650;AT5G41570;AT5G43290;AT5G45050;AT5G45260
MS.gene004678.t1	TFmatrixID_0445		1509	+	caGTCAAa	WRKY	AT1G18860;AT1G29280;AT1G29860;AT1G55600;AT1G62300;AT1G64000;AT1G68150;AT1G69810;AT1G80840;AT2G21900;AT2G34830;AT2G44745;AT3G01970;AT3G04670;AT3G58710;AT3G62340;AT4G04450;AT4G18170;AT4G22070;AT4G24240;AT4G39410;AT5G15130;AT5G26170;AT5G28650;AT5G41570;AT5G43290;AT5G45050;AT5G45260
MS.gene004678.t1	TFmatrixID_0448		623	-	ttcTTGACcta	WRKY	AT1G18860;AT1G29280;AT1G29860;AT1G55600;AT1G62300;AT1G64000;AT1G68150;AT1G69810;AT2G21900;AT2G25000;AT2G34830;AT2G44745;AT2G46400;AT3G01970;AT3G04670;AT3G58710;AT3G62340;AT4G04450;AT4G11070;AT4G18170;AT4G22070;AT4G24240;AT4G39410;AT5G15130;AT5G26170;AT5G28650;AT5G41570;AT5G43290;AT5G45050
MS.gene004678.t1	TFmatrixID_0451		306	+	tcaGTCAAat	WRKY	AT1G13960;AT2G03340;AT2G37260;AT2G38470;AT3G01080;AT4G12020;AT4G26440;AT4G26640;AT4G30935;AT5G07100
MS.gene004678.t1	TFmatrixID_0451		1508	+	ccaGTCAAaa	WRKY	AT1G13960;AT2G03340;AT2G37260;AT2G38470;AT3G01080;AT4G12020;AT4G26440;AT4G26640;AT4G30935;AT5G07100
MS.gene004678.t1	TFmatrixID_0452		307	+	caGTCAAatc	WRKY	AT1G18860;AT1G29280;AT1G29860;AT1G55600;AT1G62300;AT1G64000;AT1G66550;AT1G66560;AT1G68150;AT1G69810;AT2G21900;AT2G34830;AT2G40740;AT2G40750;AT2G44745;AT2G46130;AT2G46400;AT3G01970;AT3G04670;AT3G56400;AT3G58710;AT3G62340;AT4G04450;AT4G11070;AT4G18170;AT4G22070;AT4G23810;AT4G24240;AT4G39410;AT5G15130;AT5G22570;AT5G26170;AT5G28650;AT5G41570;AT5G43290;AT5G45050;AT5G45260
MS.gene004678.t1	TFmatrixID_0452		1509	+	caGTCAAaaa	WRKY	AT1G18860;AT1G29280;AT1G29860;AT1G55600;AT1G62300;AT1G64000;AT1G66550;AT1G66560;AT1G68150;AT1G69810;AT2G21900;AT2G34830;AT2G40740;AT2G40750;AT2G44745;AT2G46130;AT2G46400;AT3G01970;AT3G04670;AT3G56400;AT3G58710;AT3G62340;AT4G04450;AT4G11070;AT4G18170;AT4G22070;AT4G23810;AT4G24240;AT4G39410;AT5G15130;AT5G22570;AT5G26170;AT5G28650;AT5G41570;AT5G43290;AT5G45050;AT5G45260
MS.gene004678.t1	TFmatrixID_0453		752	+	aGTCAAgg	WRKY	AT1G18860;AT1G29280;AT1G29860;AT1G55600;AT1G62300;AT1G64000;AT1G66550;AT1G66560;AT1G68150;AT1G69810;AT1G80590;AT2G21900;AT2G34830;AT2G40740;AT2G40750;AT2G44745;AT2G46400;AT2G47260;AT3G01970;AT3G04670;AT3G56400;AT3G58710;AT3G62340;AT4G04450;AT4G11070;AT4G18170;AT4G22070;AT4G23810;AT4G24240;AT4G39410;AT5G15130;AT5G22570;AT5G26170;AT5G28650;AT5G41570;AT5G43290;AT5G45050
MS.gene004678.t1	TFmatrixID_0453		1010	+	aGTCAAtg	WRKY	AT1G18860;AT1G29280;AT1G29860;AT1G55600;AT1G62300;AT1G64000;AT1G66550;AT1G66560;AT1G68150;AT1G69810;AT1G80590;AT2G21900;AT2G34830;AT2G40740;AT2G40750;AT2G44745;AT2G46400;AT2G47260;AT3G01970;AT3G04670;AT3G56400;AT3G58710;AT3G62340;AT4G04450;AT4G11070;AT4G18170;AT4G22070;AT4G23810;AT4G24240;AT4G39410;AT5G15130;AT5G22570;AT5G26170;AT5G28650;AT5G41570;AT5G43290;AT5G45050
MS.gene004678.t1	TFmatrixID_0455		61	-	caaTTGACtta	WRKY	AT1G18860;AT1G29280;AT1G29860;AT1G55600;AT1G62300;AT1G64000;AT1G66550;AT1G66560;AT1G68150;AT1G69810;AT2G21900;AT2G34830;AT2G40740;AT2G44745;AT2G46400;AT3G01970;AT3G04670;AT3G58710;AT3G62340;AT4G01720;AT4G04450;AT4G11070;AT4G18170;AT4G22070;AT4G23810;AT4G24240;AT4G39410;AT5G15130;AT5G26170;AT5G28650;AT5G41570;AT5G43290;AT5G45050;AT5G45260
MS.gene004678.t1	TFmatrixID_0455		750	+	ggaGTCAAggg	WRKY	AT1G18860;AT1G29280;AT1G29860;AT1G55600;AT1G62300;AT1G64000;AT1G66550;AT1G66560;AT1G68150;AT1G69810;AT2G21900;AT2G34830;AT2G40740;AT2G44745;AT2G46400;AT3G01970;AT3G04670;AT3G58710;AT3G62340;AT4G01720;AT4G04450;AT4G11070;AT4G18170;AT4G22070;AT4G23810;AT4G24240;AT4G39410;AT5G15130;AT5G26170;AT5G28650;AT5G41570;AT5G43290;AT5G45050;AT5G45260
MS.gene004678.t1	TFmatrixID_0455		1008	+	acaGTCAAtgt	WRKY	AT1G18860;AT1G29280;AT1G29860;AT1G55600;AT1G62300;AT1G64000;AT1G66550;AT1G66560;AT1G68150;AT1G69810;AT2G21900;AT2G34830;AT2G40740;AT2G44745;AT2G46400;AT3G01970;AT3G04670;AT3G58710;AT3G62340;AT4G01720;AT4G04450;AT4G11070;AT4G18170;AT4G22070;AT4G23810;AT4G24240;AT4G39410;AT5G15130;AT5G26170;AT5G28650;AT5G41570;AT5G43290;AT5G45050;AT5G45260
MS.gene004678.t1	TFmatrixID_0457		1009	+	caGTCAAtgt	WRKY	AT1G18860;AT1G29280;AT1G29860;AT1G55600;AT1G62300;AT1G64000;AT1G66560;AT1G68150;AT1G69810;AT2G21900;AT2G34830;AT2G40740;AT2G44745;AT2G46400;AT3G01970;AT3G04670;AT3G56400;AT3G58710;AT3G62340;AT4G04450;AT4G11070;AT4G18170;AT4G22070;AT4G23810;AT4G24240;AT4G31550;AT4G39410;AT5G15130;AT5G22570;AT5G26170;AT5G28650;AT5G41570;AT5G43290;AT5G45050;AT5G45260
MS.gene004678.t1	TFmatrixID_0458		624	-	tcTTGACcta	WRKY	AT1G18860;AT1G29280;AT1G29860;AT1G55600;AT1G62300;AT1G64000;AT1G68150;AT1G69810;AT2G21900;AT2G34830;AT2G40740;AT2G44745;AT2G46400;AT3G01970;AT3G04670;AT3G58710;AT3G62340;AT4G04450;AT4G11070;AT4G18170;AT4G22070;AT4G24240;AT4G31800;AT4G39410;AT5G15130;AT5G26170;AT5G28650;AT5G41570;AT5G43290;AT5G45050
MS.gene004678.t1	TFmatrixID_0460		307	+	caGTCAAa	WRKY	AT1G18860;AT1G29280;AT1G29860;AT1G55600;AT1G62300;AT1G64000;AT1G66550;AT1G66560;AT1G68150;AT1G69810;AT2G21900;AT2G34830;AT2G40740;AT2G40750;AT2G44745;AT3G01970;AT3G04670;AT3G56400;AT3G58710;AT3G62340;AT4G04450;AT4G11070;AT4G18170;AT4G22070;AT4G23810;AT4G24240;AT4G39410;AT5G13080;AT5G15130;AT5G22570;AT5G26170;AT5G28650;AT5G41570;AT5G43290;AT5G45050;AT5G45260
MS.gene004678.t1	TFmatrixID_0460		1509	+	caGTCAAa	WRKY	AT1G18860;AT1G29280;AT1G29860;AT1G55600;AT1G62300;AT1G64000;AT1G66550;AT1G66560;AT1G68150;AT1G69810;AT2G21900;AT2G34830;AT2G40740;AT2G40750;AT2G44745;AT3G01970;AT3G04670;AT3G56400;AT3G58710;AT3G62340;AT4G04450;AT4G11070;AT4G18170;AT4G22070;AT4G23810;AT4G24240;AT4G39410;AT5G13080;AT5G15130;AT5G22570;AT5G26170;AT5G28650;AT5G41570;AT5G43290;AT5G45050;AT5G45260
MS.gene004678.t1	TFmatrixID_0466		624	-	tcTTGACcta	WRKY	AT1G18860;AT1G29280;AT1G29860;AT1G55600;AT1G62300;AT1G64000;AT1G68150;AT1G69810;AT2G21900;AT2G34830;AT2G44745;AT3G01970;AT3G04670;AT3G58710;AT3G62340;AT4G04450;AT4G18170;AT4G22070;AT4G24240;AT4G39410;AT5G15130;AT5G26170;AT5G28650;AT5G41570;AT5G43290;AT5G45050;AT5G64810
MS.gene004678.t1	TFmatrixID_0470		1866	-	tttcctattTTTGGaaag	MADS box; MIKC	AT4G18960;AT4G22950;AT5G51870;AT5G60910;AT5G62165;AT1G22130;AT1G26310;AT1G77980;AT2G45650;AT3G30260;AT3G57230;AT3G57390;AT3G61120;AT4G09960;AT4G11880
MS.gene004678.t1	TFmatrixID_0471		1137	+	aATAATtt	Homeodomain; HD-ZIP; bZIP	AT1G69780;AT3G01220;AT3G01470;AT5G15150
MS.gene004678.t1	TFmatrixID_0476		190	+	catcaaaaaaAAAAAt	AT-Hook	AT1G48610
MS.gene004678.t1	TFmatrixID_0476		1248	+	aaagaaagagAAAAAg	AT-Hook	AT1G48610
MS.gene004678.t1	TFmatrixID_0483		767	+	gctcACGTCatt	bZIP	AT1G75390
MS.gene004678.t1	TFmatrixID_0489		1029	+	cCACGTgg	bZIP	AT2G35530
MS.gene004678.t1	TFmatrixID_0489		1029	-	ccACGTGg	bZIP	AT2G35530
MS.gene004678.t1	TFmatrixID_0490		770	+	cACGTCa	bZIP	AT1G08320;AT1G68640;AT5G06839
MS.gene004678.t1	TFmatrixID_0491		1380	-	tttttttATATAttatctcgt	TBP	AT1G55520;AT3G13445
MS.gene004678.t1	TFmatrixID_0491		1612	-	ctattctATATAtgatcttac	TBP	AT1G55520;AT3G13445
MS.gene004678.t1	TFmatrixID_0493		1866	-	TTTCCtatttttgga	MADS box; MIKC	AT4G22950;AT4G24540;AT5G13790;AT5G51860;AT5G51870;AT5G60910;AT5G62165;AT1G26310;AT2G14210;AT2G45650;AT3G30260;AT3G57230;AT3G57390;AT3G61120;AT4G09960;AT4G11880
MS.gene004678.t1	TFmatrixID_0494		1027	+	ctccACGTGgt	BES1	AT1G19350
MS.gene004678.t1	TFmatrixID_0494		1028	-	tcCACGTggta	BES1	AT1G19350
MS.gene004678.t1	TFmatrixID_0495		795	+	atggCACGTtatga	BES1	AT1G75080
MS.gene004678.t1	TFmatrixID_0495		1026	+	actcCACGTggtat	BES1	AT1G75080
MS.gene004678.t1	TFmatrixID_0495		1026	-	actccACGTGgtat	BES1	AT1G75080
MS.gene004678.t1	TFmatrixID_0496		1025	+	gactcCACGTggtatg	bZIP	AT3G17609;AT5G11260
MS.gene004678.t1	TFmatrixID_0496		1025	-	gactccACGTGgtatg	bZIP	AT3G17609;AT5G11260
MS.gene004678.t1	TFmatrixID_0497		968	-	tCACGTtacctgaa	bHLH	AT2G20180;AT2G24260;AT2G46970;AT4G28790;AT4G28800;AT4G28811;AT4G28815;AT4G30980;AT5G58010;AT5G67110
MS.gene004678.t1	TFmatrixID_0497		1023	+	aagactccACGTGg	bHLH	AT2G20180;AT2G24260;AT2G46970;AT4G28790;AT4G28800;AT4G28811;AT4G28815;AT4G30980;AT5G58010;AT5G67110
MS.gene004678.t1	TFmatrixID_0497		1029	-	cCACGTggtatggt	bHLH	AT2G20180;AT2G24260;AT2G46970;AT4G28790;AT4G28800;AT4G28811;AT4G28815;AT4G30980;AT5G58010;AT5G67110
MS.gene004678.t1	TFmatrixID_0498		1395	+	tcTCGTAc	AP2	AT2G39250;AT3G54990;AT5G60120
MS.gene004678.t1	TFmatrixID_0500		1863	-	tttTTTCCtatttttggaaa	MADS box; MIKC	AT4G22950;AT4G24540;AT4G37940;AT5G23260;AT5G51860;AT5G51870;AT5G62165;AT2G14210;AT2G22540;AT2G45650;AT3G57390;AT4G11880
MS.gene004678.t1	TFmatrixID_0501		1867	-	ttcctatTTTTGgaa	MADS box; MIKC	AT5G51870;AT2G45650;AT3G54340
MS.gene004678.t1	TFmatrixID_0502		695	-	taggCGCGTgga	FAR1	AT3G22170
MS.gene004678.t1	TFmatrixID_0502		741	-	aaagCGCGTgga	FAR1	AT3G22170
MS.gene004678.t1	TFmatrixID_0503		1578	-	cctTTTCTcttttcttaacca	MADS box; MIKC	AT4G22950;AT5G10140;AT5G65050;AT5G65070;AT5G65080;AT1G77080;AT2G45650;AT3G57390;AT4G11880
MS.gene004678.t1	TFmatrixID_0504		1865	-	tTTTCCtatttttg	MADS box; MIKC	AT5G20240
MS.gene004678.t1	TFmatrixID_0505		1027	+	ctcCACGTgg	bHLH	AT1G09530;AT2G24260;AT2G46970;AT4G28790;AT4G28800;AT4G28811;AT4G28815;AT4G30980;AT5G58010;AT5G61270;AT5G67110
MS.gene004678.t1	TFmatrixID_0505		1029	-	ccACGTGgta	bHLH	AT1G09530;AT2G24260;AT2G46970;AT4G28790;AT4G28800;AT4G28811;AT4G28815;AT4G30980;AT5G58010;AT5G61270;AT5G67110
MS.gene004678.t1	TFmatrixID_0506		1028	+	tcCACGTg	bHLH	AT2G24260;AT2G43010;AT2G46970;AT4G28790;AT4G28800;AT4G28811;AT4G28815;AT4G30980;AT5G61270;AT5G67110
MS.gene004678.t1	TFmatrixID_0506		1030	-	cACGTGgt	bHLH	AT2G24260;AT2G43010;AT2G46970;AT4G28790;AT4G28800;AT4G28811;AT4G28815;AT4G30980;AT5G61270;AT5G67110
MS.gene004678.t1	TFmatrixID_0507		1029	+	cCACGTgg	bHLH	AT2G24260;AT3G59060;AT4G28790;AT4G28800;AT4G28811;AT4G28815;AT4G30980;AT5G61270;AT5G67110
MS.gene004678.t1	TFmatrixID_0507		1029	-	ccACGTGg	bHLH	AT2G24260;AT3G59060;AT4G28790;AT4G28800;AT4G28811;AT4G28815;AT4G30980;AT5G61270;AT5G67110
MS.gene004678.t1	TFmatrixID_0508		639	-	cctttTTTTGg	MADS box; MIKC	AT4G22950;AT4G24540;AT5G51860;AT5G60910;AT5G62165;AT1G24260;AT1G26310;AT2G45650;AT3G30260;AT3G57230;AT3G57390;AT3G61120;AT4G09960;AT4G11880
MS.gene004678.t1	TFmatrixID_0508		1869	-	cctatTTTTGg	MADS box; MIKC	AT4G22950;AT4G24540;AT5G51860;AT5G60910;AT5G62165;AT1G24260;AT1G26310;AT2G45650;AT3G30260;AT3G57230;AT3G57390;AT3G61120;AT4G09960;AT4G11880
MS.gene004678.t1	TFmatrixID_0511		1029	+	cCACGTgg	bHLH	AT1G32640;AT2G46510;AT4G09820;AT4G16430;AT5G46830
MS.gene004678.t1	TFmatrixID_0511		1029	-	ccACGTGg	bHLH	AT1G32640;AT2G46510;AT4G09820;AT4G16430;AT5G46830
MS.gene004678.t1	TFmatrixID_0513		1029	+	cCACGTgg	bHLH	AT2G46510;AT4G09820;AT4G16430;AT5G46760;AT5G46830
MS.gene004678.t1	TFmatrixID_0513		1029	-	ccACGTGg	bHLH	AT2G46510;AT4G09820;AT4G16430;AT5G46760;AT5G46830
MS.gene004678.t1	TFmatrixID_0514		1029	+	ccACGTGg	bHLH	AT2G46510;AT4G16430;AT4G17880;AT5G46830
MS.gene004678.t1	TFmatrixID_0514		1029	-	cCACGTgg	bHLH	AT2G46510;AT4G16430;AT4G17880;AT5G46830
MS.gene004678.t1	TFmatrixID_0517		1135	+	aaAATAAtttag	Homeodomain; HD-ZIP; bZIP	AT1G69780;AT3G01220;AT3G01470;AT5G15150
MS.gene004678.t1	TFmatrixID_0518		44	+	acatctaATGATtaacaca	bZIP; Homeodomain; HD-ZIP	AT1G30490;AT1G52150;AT2G34710;AT4G32880;AT5G60690
MS.gene004678.t1	TFmatrixID_0518		1888	+	tttagatATGATtaattgc	bZIP; Homeodomain; HD-ZIP	AT1G30490;AT1G52150;AT2G34710;AT4G32880;AT5G60690
MS.gene004678.t1	TFmatrixID_0522		1393	-	tatctCGTACaagctg	SBP	AT1G69170;AT2G33810;AT2G42200;AT2G47070;AT3G57920;AT5G50570;AT5G50670
MS.gene004678.t1	TFmatrixID_0523		1325	-	attgtTGTACtcataa	SBP	AT1G02065;AT1G27370;AT1G69170;AT2G42200;AT2G47070;AT3G57920;AT5G43270
MS.gene004678.t1	TFmatrixID_0524		492	-	tgcTCAGCgaa	Myb/SANT; trp; MYB	AT1G09770
MS.gene004678.t1	TFmatrixID_0525		769	+	TCACGtcatttgtc	bHLH	AT4G21330
MS.gene004678.t1	TFmatrixID_0527		830	+	acaaTGTTGctt	AP2; B3; RAV	AT1G13260
MS.gene004678.t1	TFmatrixID_0527		1830	-	aaaCAACAgaaa	AP2; B3; RAV	AT1G13260
MS.gene004678.t1	TFmatrixID_0528		479	-	acaaCAGGTgag	AP2; B3; RAV	AT1G13260
MS.gene004678.t1	TFmatrixID_0528		954	-	taagCAGGTgga	AP2; B3; RAV	AT1G13260
MS.gene004678.t1	TFmatrixID_0533		769	+	tcaCGTCAttt	bZIP	AT1G08320;AT1G68640;AT5G06839;AT5G65210
MS.gene004678.t1	TFmatrixID_0534		303	+	aggtcaGTCAA	WRKY	AT1G13960;AT2G03340;AT2G04880;AT2G37260;AT3G01080;AT4G12020;AT4G26440;AT4G26640;AT4G30935;AT5G07100
MS.gene004678.t1	TFmatrixID_0534		626	-	TTGACctaatg	WRKY	AT1G13960;AT2G03340;AT2G04880;AT2G37260;AT3G01080;AT4G12020;AT4G26440;AT4G26640;AT4G30935;AT5G07100
MS.gene004678.t1	TFmatrixID_0536		1866	-	tttcctattTTTGGaaag	MADS box; MIKC	AT4G18960;AT4G22950;AT5G51870;AT5G60910;AT5G62165;AT1G22130;AT1G26310;AT1G77980;AT2G45650;AT3G30260;AT3G57230;AT3G57390;AT3G61120;AT4G09960;AT4G11880
MS.gene004678.t1	TFmatrixID_0540		1134	+	aaaAATAAtttagt	Homeodomain; HD-ZIP; bZIP	AT1G69780;AT3G01220;AT3G01470;AT5G15150
MS.gene004678.t1	TFmatrixID_0542		44	+	acatctaATGATtaacaca	bZIP; Homeodomain; HD-ZIP	AT1G30490;AT1G52150;AT2G34710;AT4G32880;AT5G60690
MS.gene004678.t1	TFmatrixID_0542		1888	+	tttagatATGATtaattgc	bZIP; Homeodomain; HD-ZIP	AT1G30490;AT1G52150;AT2G34710;AT4G32880;AT5G60690
MS.gene004678.t1	TFmatrixID_0547		492	-	tgcTCAGCgaa	Myb/SANT; trp; MYB	AT1G09770
MS.gene004678.t1	TFmatrixID_0558		1024	+	agactcCACGTggtatgg	bHLH	AT1G09530;AT2G24260;AT2G46970;AT4G28790;AT4G28800;AT4G28811;AT4G28815;AT4G30980;AT5G58010;AT5G61270;AT5G67110
MS.gene004678.t1	TFmatrixID_0558		1024	-	agactccACGTGgtatgg	bHLH	AT1G09530;AT2G24260;AT2G46970;AT4G28790;AT4G28800;AT4G28811;AT4G28815;AT4G30980;AT5G58010;AT5G61270;AT5G67110
MS.gene004678.t1	TFmatrixID_0559		1024	-	agactccACGTGgtatg	bHLH	AT1G09530;AT2G24260;AT2G46970;AT4G28790;AT4G28800;AT4G28811;AT4G28815;AT4G30980;AT5G58010;AT5G61270;AT5G67110
MS.gene004678.t1	TFmatrixID_0559		1025	+	gactcCACGTggtatgg	bHLH	AT1G09530;AT2G24260;AT2G46970;AT4G28790;AT4G28800;AT4G28811;AT4G28815;AT4G30980;AT5G58010;AT5G61270;AT5G67110
MS.gene004678.t1	TFmatrixID_0560		830	+	acaaTGTTGctt	AP2; B3; RAV	AT1G13260
MS.gene004678.t1	TFmatrixID_0560		1830	-	aaaCAACAgaaa	AP2; B3; RAV	AT1G13260
MS.gene004678.t1	TFmatrixID_0561		479	-	acaaCAGGTgag	AP2; B3; RAV	AT1G13260
MS.gene004678.t1	TFmatrixID_0561		954	-	taagCAGGTgga	AP2; B3; RAV	AT1G13260
MS.gene004678.t1	TFmatrixID_0569		600	-	tgtctcctTTTATag	TBP	AT1G55520;AT3G13445
MS.gene004678.t1	TFmatrixID_0569		1376	-	cactttttTTTATat	TBP	AT1G55520;AT3G13445
MS.gene004678.t1	TFmatrixID_0570		284	-	cTTTTAtcgg	TBP	AT1G55520;AT3G13445
MS.gene004678.t1	TFmatrixID_0570		606	-	cTTTTAtagg	TBP	AT1G55520;AT3G13445
MS.gene004678.t1	TFmatrixID_0571		1083	-	taTTTATt	TBP	AT1G55520;AT3G13445
MS.gene004678.t1	TFmatrixID_0571		1648	-	taTTTATt	TBP	AT1G55520;AT3G13445
MS.gene004678.t1	TFmatrixID_0572		1380	-	tttttttATATAttatctcgt	TBP	AT1G55520;AT3G13445
MS.gene004678.t1	TFmatrixID_0572		1612	-	ctattctATATAtgatcttac	TBP	AT1G55520;AT3G13445
MS.gene004678.t1	TFmatrixID_0585		605	-	cctTTTATagg	TBP	AT1G55520;AT3G13445
MS.gene004678.t1	TFmatrixID_0585		1381	-	tttTTTATata	TBP	AT1G55520;AT3G13445
MS.gene004678.t1	TFmatrixID_0586		1718	-	tcACCTAcaa	Myb/SANT; MYB	AT5G49330
MS.gene004678.t1	TFmatrixID_0589		1592	+	ttAACCAacc	MYB	AT5G12870
MS.gene004678.t1	TFmatrixID_0591		1429	-	acaaCTAACt	MYB	AT1G17950
MS.gene004678.t1	TFmatrixID_0591		1433	-	ctaaCTAACa	MYB	AT1G17950
MS.gene004678.t1	TFmatrixID_0594		627	-	tgACCTAatg	MYB; MYB-related	AT5G59780
MS.gene004678.t1	TFmatrixID_0597		1028	+	tcCACGTggt	bHLH	AT1G09530
MS.gene004678.t1	TFmatrixID_0597		1028	-	tccACGTGgt	bHLH	AT1G09530
MS.gene004678.t1	TFmatrixID_0610		339	+	taATATCaaa	MYB-related	AT5G17300
MS.gene004678.t1	TFmatrixID_0610		1889	-	ttaGATATga	MYB-related	AT5G17300
MS.gene004678.t1	TFmatrixID_0614		203	-	aatCTAGGgg	SRS	AT3G51060
MS.gene004678.t1	TFmatrixID_0614		275	+	atCCTAGgac	SRS	AT3G51060
MS.gene004678.t1	TFmatrixID_0614		275	-	atcCTAGGac	SRS	AT3G51060
MS.gene004678.t1	TFmatrixID_0614		505	+	gtCCTAGgtg	SRS	AT3G51060
MS.gene004678.t1	TFmatrixID_0614		505	-	gtcCTAGGtg	SRS	AT3G51060
MS.gene004678.t1	TFmatrixID_0619		768	-	ctcACGTCat	bZIP	AT5G06950
MS.gene004678.t1	TFmatrixID_0620		770	+	caCGTCAttt	bZIP	AT5G06950
MS.gene004678.t1	TFmatrixID_0621		1394	+	atcTCGTAca	AP2	AT2G28550
MS.gene004678.t1	TFmatrixID_0623		1240	+	acaCCTTAaa	AP2	AT2G28550
MS.gene004678.t1	TFmatrixID_0624		1394	+	atcTCGTAca	AP2	AT5G60120
MS.gene004678.t1	TFmatrixID_0626		1240	+	acaCCTTAaa	AP2	AT5G60120
MS.gene004678.t1	TFmatrixID_0627		896	+	agaCAATCaa	Homeodomain; bZIP; HD-ZIP; WOX	AT4G35550
MS.gene004678.t1	TFmatrixID_0628		250	+	atTAATTact	Homeodomain; bZIP; HD-ZIP; WOX	AT4G35550
MS.gene004678.t1	TFmatrixID_0628		250	-	attAATTAct	Homeodomain; bZIP; HD-ZIP; WOX	AT4G35550
MS.gene004678.t1	TFmatrixID_0630		624	-	tcTTGACcta	WRKY	AT4G31800
MS.gene004678.t1	TFmatrixID_0634		49	+	taATGATtaa	Sox; YABBY	AT2G26580
MS.gene004678.t1	TFmatrixID_0634		1893	+	atATGATtaa	Sox; YABBY	AT2G26580
MS.gene004678.t1	TFmatrixID_0636		486	-	gtgAGCTGct	C2H2	AT2G17180
MS.gene004678.t1	TFmatrixID_0636		763	+	caCAGCTcac	C2H2	AT2G17180
MS.gene004678.t1	TFmatrixID_0636		858	-	gagAGCTGgt	C2H2	AT2G17180
MS.gene004678.t1	TFmatrixID_0638		387	+	aaAAAGAtca	Dof	AT5G65590
MS.gene004678.t1	TFmatrixID_0638		1250	+	agAAAGAgaa	Dof	AT5G65590
MS.gene004678.t1	TFmatrixID_0638		1258	+	aaAAAGAgag	Dof	AT5G65590
MS.gene004678.t1	TFmatrixID_0638		1582	-	ttcTCTTTtc	Dof	AT5G65590
MS.gene004678.t1	TFmatrixID_0638		1656	-	gaaTCTTTtc	Dof	AT5G65590
MS.gene004678.t1	TFmatrixID_0638		1703	-	accTCTTTct	Dof	AT5G65590
MS.gene004678.t1	TFmatrixID_0638		1785	-	ccaTCTTTtc	Dof	AT5G65590
MS.gene004678.t1	TFmatrixID_0639		969	+	caCGTTAcct	Dof	AT5G65590
MS.gene004678.t1	TF_motif_seq_0014		768	-	ctcacGTCAT	bZIP	AT5G06950
MS.gene004678.t1	TF_motif_seq_0014		930	+	ATGACctgaa	bZIP	AT5G06950
MS.gene004678.t1	TF_motif_seq_0014		1937	+	ATGACtgaat	bZIP	AT5G06950
MS.gene004678.t1	TF_motif_seq_0019		696	-	aggcgCGTGG	bZIP	AT3G54620;AT4G02640
MS.gene004678.t1	TF_motif_seq_0019		1027	-	ctccaCGTGG	bZIP	AT3G54620;AT4G02640
MS.gene004678.t1	TF_motif_seq_0019		1029	+	CCACGtggta	bZIP	AT3G54620;AT4G02640
MS.gene004678.t1	TF_motif_seq_0066		839	-	cttggaCAACG	WRKY	AT2G04880
MS.gene004678.t1	TF_motif_seq_0067		48	+	CTAATgattaa	HB-PHD	AT4G29940
MS.gene004678.t1	TF_motif_seq_0075		248	-	ttattaATTAC	bZIP; Homeodomain; HD-ZIP	AT1G30490
MS.gene004678.t1	TF_motif_seq_0075		1188	-	gtatcgATTAC	bZIP; Homeodomain; HD-ZIP	AT1G30490
MS.gene004678.t1	TF_motif_seq_0080		415	-	tgtggaTCTTA	AP2; ERF	AT3G16770
MS.gene004678.t1	TF_motif_seq_0082		554	+	TACACtgtttg	bZIP	AT5G06960;AT5G10030
MS.gene004678.t1	TF_motif_seq_0082		1374	+	TACACtttttt	bZIP	AT5G06960;AT5G10030
MS.gene004678.t1	TF_motif_seq_0082		1537	+	TACACtcttca	bZIP	AT5G06960;AT5G10030
MS.gene004678.t1	TF_motif_seq_0151		746	+	GCGTGgagtcaaggg	VOZ	AT2G42400
MS.gene004678.t1	TF_motif_seq_0151		970	-	acgttacctgAACGC	VOZ	AT2G42400
MS.gene004678.t1	TF_motif_seq_0169		1866	+	TTTCCtatttttggaa	(Others)	U81368;U81369;U81370
MS.gene004678.t1	TF_motif_seq_0169		1867	-	ttcctatttttGGAAA	(Others)	U81368;U81369;U81370
MS.gene004678.t1	TF_motif_seq_0237		9	+	TGATT	GATA; tify	AT1G51600;AT2G45050;AT3G06740;AT3G16870;AT3G21175;AT3G24050;AT3G54810;AT3G60530;AT4G17570;AT4G24470;AT4G26150;AT4G32890;AT4G34680;AT5G25830;AT5G26930;AT5G56860;AT5G66320;AT2G18380;AT3G50870;AT4G36620
MS.gene004678.t1	TF_motif_seq_0237		14	-	CATCA	GATA; tify	AT1G51600;AT2G45050;AT3G06740;AT3G16870;AT3G21175;AT3G24050;AT3G54810;AT3G60530;AT4G17570;AT4G24470;AT4G26150;AT4G32890;AT4G34680;AT5G25830;AT5G26930;AT5G56860;AT5G66320;AT2G18380;AT3G50870;AT4G36620
MS.gene004678.t1	TF_motif_seq_0237		45	-	CATCT	GATA; tify	AT1G51600;AT2G45050;AT3G06740;AT3G16870;AT3G21175;AT3G24050;AT3G54810;AT3G60530;AT4G17570;AT4G24470;AT4G26150;AT4G32890;AT4G34680;AT5G25830;AT5G26930;AT5G56860;AT5G66320;AT2G18380;AT3G50870;AT4G36620
MS.gene004678.t1	TF_motif_seq_0237		52	+	TGATT	GATA; tify	AT1G51600;AT2G45050;AT3G06740;AT3G16870;AT3G21175;AT3G24050;AT3G54810;AT3G60530;AT4G17570;AT4G24470;AT4G26150;AT4G32890;AT4G34680;AT5G25830;AT5G26930;AT5G56860;AT5G66320;AT2G18380;AT3G50870;AT4G36620
MS.gene004678.t1	TF_motif_seq_0237		113	+	TGATA	GATA; tify	AT1G51600;AT2G45050;AT3G06740;AT3G16870;AT3G21175;AT3G24050;AT3G54810;AT3G60530;AT4G17570;AT4G24470;AT4G26150;AT4G32890;AT4G34680;AT5G25830;AT5G26930;AT5G56860;AT5G66320;AT2G18380;AT3G50870;AT4G36620
MS.gene004678.t1	TF_motif_seq_0237		129	+	TGATT	GATA; tify	AT1G51600;AT2G45050;AT3G06740;AT3G16870;AT3G21175;AT3G24050;AT3G54810;AT3G60530;AT4G17570;AT4G24470;AT4G26150;AT4G32890;AT4G34680;AT5G25830;AT5G26930;AT5G56860;AT5G66320;AT2G18380;AT3G50870;AT4G36620
MS.gene004678.t1	TF_motif_seq_0237		144	-	TATCC	GATA; tify	AT1G51600;AT2G45050;AT3G06740;AT3G16870;AT3G21175;AT3G24050;AT3G54810;AT3G60530;AT4G17570;AT4G24470;AT4G26150;AT4G32890;AT4G34680;AT5G25830;AT5G26930;AT5G56860;AT5G66320;AT2G18380;AT3G50870;AT4G36620
MS.gene004678.t1	TF_motif_seq_0237		168	-	CATCT	GATA; tify	AT1G51600;AT2G45050;AT3G06740;AT3G16870;AT3G21175;AT3G24050;AT3G54810;AT3G60530;AT4G17570;AT4G24470;AT4G26150;AT4G32890;AT4G34680;AT5G25830;AT5G26930;AT5G56860;AT5G66320;AT2G18380;AT3G50870;AT4G36620
MS.gene004678.t1	TF_motif_seq_0237		190	-	CATCA	GATA; tify	AT1G51600;AT2G45050;AT3G06740;AT3G16870;AT3G21175;AT3G24050;AT3G54810;AT3G60530;AT4G17570;AT4G24470;AT4G26150;AT4G32890;AT4G34680;AT5G25830;AT5G26930;AT5G56860;AT5G66320;AT2G18380;AT3G50870;AT4G36620
MS.gene004678.t1	TF_motif_seq_0237		203	-	AATCT	GATA; tify	AT1G51600;AT2G45050;AT3G06740;AT3G16870;AT3G21175;AT3G24050;AT3G54810;AT3G60530;AT4G17570;AT4G24470;AT4G26150;AT4G32890;AT4G34680;AT5G25830;AT5G26930;AT5G56860;AT5G66320;AT2G18380;AT3G50870;AT4G36620
MS.gene004678.t1	TF_motif_seq_0237		211	+	GGATT	GATA; tify	AT1G51600;AT2G45050;AT3G06740;AT3G16870;AT3G21175;AT3G24050;AT3G54810;AT3G60530;AT4G17570;AT4G24470;AT4G26150;AT4G32890;AT4G34680;AT5G25830;AT5G26930;AT5G56860;AT5G66320;AT2G18380;AT3G50870;AT4G36620
MS.gene004678.t1	TF_motif_seq_0237		217	+	AGATG	GATA; tify	AT1G51600;AT2G45050;AT3G06740;AT3G16870;AT3G21175;AT3G24050;AT3G54810;AT3G60530;AT4G17570;AT4G24470;AT4G26150;AT4G32890;AT4G34680;AT5G25830;AT5G26930;AT5G56860;AT5G66320;AT2G18380;AT3G50870;AT4G36620
MS.gene004678.t1	TF_motif_seq_0237		263	-	TATCA	GATA; tify	AT1G51600;AT2G45050;AT3G06740;AT3G16870;AT3G21175;AT3G24050;AT3G54810;AT3G60530;AT4G17570;AT4G24470;AT4G26150;AT4G32890;AT4G34680;AT5G25830;AT5G26930;AT5G56860;AT5G66320;AT2G18380;AT3G50870;AT4G36620
MS.gene004678.t1	TF_motif_seq_0237		274	-	TATCC	GATA; tify	AT1G51600;AT2G45050;AT3G06740;AT3G16870;AT3G21175;AT3G24050;AT3G54810;AT3G60530;AT4G17570;AT4G24470;AT4G26150;AT4G32890;AT4G34680;AT5G25830;AT5G26930;AT5G56860;AT5G66320;AT2G18380;AT3G50870;AT4G36620
MS.gene004678.t1	TF_motif_seq_0237		288	-	TATCG	GATA; tify	AT1G51600;AT2G45050;AT3G06740;AT3G16870;AT3G21175;AT3G24050;AT3G54810;AT3G60530;AT4G17570;AT4G24470;AT4G26150;AT4G32890;AT4G34680;AT5G25830;AT5G26930;AT5G56860;AT5G66320;AT2G18380;AT3G50870;AT4G36620
MS.gene004678.t1	TF_motif_seq_0237		313	-	AATCT	GATA; tify	AT1G51600;AT2G45050;AT3G06740;AT3G16870;AT3G21175;AT3G24050;AT3G54810;AT3G60530;AT4G17570;AT4G24470;AT4G26150;AT4G32890;AT4G34680;AT5G25830;AT5G26930;AT5G56860;AT5G66320;AT2G18380;AT3G50870;AT4G36620
MS.gene004678.t1	TF_motif_seq_0237		342	-	TATCA	GATA; tify	AT1G51600;AT2G45050;AT3G06740;AT3G16870;AT3G21175;AT3G24050;AT3G54810;AT3G60530;AT4G17570;AT4G24470;AT4G26150;AT4G32890;AT4G34680;AT5G25830;AT5G26930;AT5G56860;AT5G66320;AT2G18380;AT3G50870;AT4G36620
MS.gene004678.t1	TF_motif_seq_0237		357	+	AGATA	GATA; tify	AT1G51600;AT2G45050;AT3G06740;AT3G16870;AT3G21175;AT3G24050;AT3G54810;AT3G60530;AT4G17570;AT4G24470;AT4G26150;AT4G32890;AT4G34680;AT5G25830;AT5G26930;AT5G56860;AT5G66320;AT2G18380;AT3G50870;AT4G36620
MS.gene004678.t1	TF_motif_seq_0237		362	-	AATCA	GATA; tify	AT1G51600;AT2G45050;AT3G06740;AT3G16870;AT3G21175;AT3G24050;AT3G54810;AT3G60530;AT4G17570;AT4G24470;AT4G26150;AT4G32890;AT4G34680;AT5G25830;AT5G26930;AT5G56860;AT5G66320;AT2G18380;AT3G50870;AT4G36620
MS.gene004678.t1	TF_motif_seq_0237		375	+	TGATT	GATA; tify	AT1G51600;AT2G45050;AT3G06740;AT3G16870;AT3G21175;AT3G24050;AT3G54810;AT3G60530;AT4G17570;AT4G24470;AT4G26150;AT4G32890;AT4G34680;AT5G25830;AT5G26930;AT5G56860;AT5G66320;AT2G18380;AT3G50870;AT4G36620
MS.gene004678.t1	TF_motif_seq_0237		391	+	AGATC	GATA; tify	AT1G51600;AT2G45050;AT3G06740;AT3G16870;AT3G21175;AT3G24050;AT3G54810;AT3G60530;AT4G17570;AT4G24470;AT4G26150;AT4G32890;AT4G34680;AT5G25830;AT5G26930;AT5G56860;AT5G66320;AT2G18380;AT3G50870;AT4G36620
MS.gene004678.t1	TF_motif_seq_0237		392	-	GATCA	GATA; tify	AT1G51600;AT2G45050;AT3G06740;AT3G16870;AT3G21175;AT3G24050;AT3G54810;AT3G60530;AT4G17570;AT4G24470;AT4G26150;AT4G32890;AT4G34680;AT5G25830;AT5G26930;AT5G56860;AT5G66320;AT2G18380;AT3G50870;AT4G36620
MS.gene004678.t1	TF_motif_seq_0237		418	+	GGATC	GATA; tify	AT1G51600;AT2G45050;AT3G06740;AT3G16870;AT3G21175;AT3G24050;AT3G54810;AT3G60530;AT4G17570;AT4G24470;AT4G26150;AT4G32890;AT4G34680;AT5G25830;AT5G26930;AT5G56860;AT5G66320;AT2G18380;AT3G50870;AT4G36620
MS.gene004678.t1	TF_motif_seq_0237		419	-	GATCT	GATA; tify	AT1G51600;AT2G45050;AT3G06740;AT3G16870;AT3G21175;AT3G24050;AT3G54810;AT3G60530;AT4G17570;AT4G24470;AT4G26150;AT4G32890;AT4G34680;AT5G25830;AT5G26930;AT5G56860;AT5G66320;AT2G18380;AT3G50870;AT4G36620
MS.gene004678.t1	TF_motif_seq_0237		439	+	TGATA	GATA; tify	AT1G51600;AT2G45050;AT3G06740;AT3G16870;AT3G21175;AT3G24050;AT3G54810;AT3G60530;AT4G17570;AT4G24470;AT4G26150;AT4G32890;AT4G34680;AT5G25830;AT5G26930;AT5G56860;AT5G66320;AT2G18380;AT3G50870;AT4G36620
MS.gene004678.t1	TF_motif_seq_0237		544	+	AGATG	GATA; tify	AT1G51600;AT2G45050;AT3G06740;AT3G16870;AT3G21175;AT3G24050;AT3G54810;AT3G60530;AT4G17570;AT4G24470;AT4G26150;AT4G32890;AT4G34680;AT5G25830;AT5G26930;AT5G56860;AT5G66320;AT2G18380;AT3G50870;AT4G36620
MS.gene004678.t1	TF_motif_seq_0237		565	+	AGATA	GATA; tify	AT1G51600;AT2G45050;AT3G06740;AT3G16870;AT3G21175;AT3G24050;AT3G54810;AT3G60530;AT4G17570;AT4G24470;AT4G26150;AT4G32890;AT4G34680;AT5G25830;AT5G26930;AT5G56860;AT5G66320;AT2G18380;AT3G50870;AT4G36620
MS.gene004678.t1	TF_motif_seq_0237		572	+	GGATT	GATA; tify	AT1G51600;AT2G45050;AT3G06740;AT3G16870;AT3G21175;AT3G24050;AT3G54810;AT3G60530;AT4G17570;AT4G24470;AT4G26150;AT4G32890;AT4G34680;AT5G25830;AT5G26930;AT5G56860;AT5G66320;AT2G18380;AT3G50870;AT4G36620
MS.gene004678.t1	TF_motif_seq_0237		577	+	CGATC	GATA; tify	AT1G51600;AT2G45050;AT3G06740;AT3G16870;AT3G21175;AT3G24050;AT3G54810;AT3G60530;AT4G17570;AT4G24470;AT4G26150;AT4G32890;AT4G34680;AT5G25830;AT5G26930;AT5G56860;AT5G66320;AT2G18380;AT3G50870;AT4G36620
MS.gene004678.t1	TF_motif_seq_0237		578	-	GATCC	GATA; tify	AT1G51600;AT2G45050;AT3G06740;AT3G16870;AT3G21175;AT3G24050;AT3G54810;AT3G60530;AT4G17570;AT4G24470;AT4G26150;AT4G32890;AT4G34680;AT5G25830;AT5G26930;AT5G56860;AT5G66320;AT2G18380;AT3G50870;AT4G36620
MS.gene004678.t1	TF_motif_seq_0237		648	+	GGATG	GATA; tify	AT1G51600;AT2G45050;AT3G06740;AT3G16870;AT3G21175;AT3G24050;AT3G54810;AT3G60530;AT4G17570;AT4G24470;AT4G26150;AT4G32890;AT4G34680;AT5G25830;AT5G26930;AT5G56860;AT5G66320;AT2G18380;AT3G50870;AT4G36620
MS.gene004678.t1	TF_motif_seq_0237		665	-	AATCT	GATA; tify	AT1G51600;AT2G45050;AT3G06740;AT3G16870;AT3G21175;AT3G24050;AT3G54810;AT3G60530;AT4G17570;AT4G24470;AT4G26150;AT4G32890;AT4G34680;AT5G25830;AT5G26930;AT5G56860;AT5G66320;AT2G18380;AT3G50870;AT4G36620
MS.gene004678.t1	TF_motif_seq_0237		686	-	CATCT	GATA; tify	AT1G51600;AT2G45050;AT3G06740;AT3G16870;AT3G21175;AT3G24050;AT3G54810;AT3G60530;AT4G17570;AT4G24470;AT4G26150;AT4G32890;AT4G34680;AT5G25830;AT5G26930;AT5G56860;AT5G66320;AT2G18380;AT3G50870;AT4G36620
MS.gene004678.t1	TF_motif_seq_0237		709	+	TGATC	GATA; tify	AT1G51600;AT2G45050;AT3G06740;AT3G16870;AT3G21175;AT3G24050;AT3G54810;AT3G60530;AT4G17570;AT4G24470;AT4G26150;AT4G32890;AT4G34680;AT5G25830;AT5G26930;AT5G56860;AT5G66320;AT2G18380;AT3G50870;AT4G36620
MS.gene004678.t1	TF_motif_seq_0237		710	-	GATCA	GATA; tify	AT1G51600;AT2G45050;AT3G06740;AT3G16870;AT3G21175;AT3G24050;AT3G54810;AT3G60530;AT4G17570;AT4G24470;AT4G26150;AT4G32890;AT4G34680;AT5G25830;AT5G26930;AT5G56860;AT5G66320;AT2G18380;AT3G50870;AT4G36620
MS.gene004678.t1	TF_motif_seq_0237		808	+	AGATG	GATA; tify	AT1G51600;AT2G45050;AT3G06740;AT3G16870;AT3G21175;AT3G24050;AT3G54810;AT3G60530;AT4G17570;AT4G24470;AT4G26150;AT4G32890;AT4G34680;AT5G25830;AT5G26930;AT5G56860;AT5G66320;AT2G18380;AT3G50870;AT4G36620
MS.gene004678.t1	TF_motif_seq_0237		867	+	TGATG	GATA; tify	AT1G51600;AT2G45050;AT3G06740;AT3G16870;AT3G21175;AT3G24050;AT3G54810;AT3G60530;AT4G17570;AT4G24470;AT4G26150;AT4G32890;AT4G34680;AT5G25830;AT5G26930;AT5G56860;AT5G66320;AT2G18380;AT3G50870;AT4G36620
MS.gene004678.t1	TF_motif_seq_0237		873	+	TGATG	GATA; tify	AT1G51600;AT2G45050;AT3G06740;AT3G16870;AT3G21175;AT3G24050;AT3G54810;AT3G60530;AT4G17570;AT4G24470;AT4G26150;AT4G32890;AT4G34680;AT5G25830;AT5G26930;AT5G56860;AT5G66320;AT2G18380;AT3G50870;AT4G36620
MS.gene004678.t1	TF_motif_seq_0237		882	+	TGATC	GATA; tify	AT1G51600;AT2G45050;AT3G06740;AT3G16870;AT3G21175;AT3G24050;AT3G54810;AT3G60530;AT4G17570;AT4G24470;AT4G26150;AT4G32890;AT4G34680;AT5G25830;AT5G26930;AT5G56860;AT5G66320;AT2G18380;AT3G50870;AT4G36620
MS.gene004678.t1	TF_motif_seq_0237		883	-	GATCA	GATA; tify	AT1G51600;AT2G45050;AT3G06740;AT3G16870;AT3G21175;AT3G24050;AT3G54810;AT3G60530;AT4G17570;AT4G24470;AT4G26150;AT4G32890;AT4G34680;AT5G25830;AT5G26930;AT5G56860;AT5G66320;AT2G18380;AT3G50870;AT4G36620
MS.gene004678.t1	TF_motif_seq_0237		900	-	AATCA	GATA; tify	AT1G51600;AT2G45050;AT3G06740;AT3G16870;AT3G21175;AT3G24050;AT3G54810;AT3G60530;AT4G17570;AT4G24470;AT4G26150;AT4G32890;AT4G34680;AT5G25830;AT5G26930;AT5G56860;AT5G66320;AT2G18380;AT3G50870;AT4G36620
MS.gene004678.t1	TF_motif_seq_0237		940	+	CGATC	GATA; tify	AT1G51600;AT2G45050;AT3G06740;AT3G16870;AT3G21175;AT3G24050;AT3G54810;AT3G60530;AT4G17570;AT4G24470;AT4G26150;AT4G32890;AT4G34680;AT5G25830;AT5G26930;AT5G56860;AT5G66320;AT2G18380;AT3G50870;AT4G36620
MS.gene004678.t1	TF_motif_seq_0237		941	-	GATCA	GATA; tify	AT1G51600;AT2G45050;AT3G06740;AT3G16870;AT3G21175;AT3G24050;AT3G54810;AT3G60530;AT4G17570;AT4G24470;AT4G26150;AT4G32890;AT4G34680;AT5G25830;AT5G26930;AT5G56860;AT5G66320;AT2G18380;AT3G50870;AT4G36620
MS.gene004678.t1	TF_motif_seq_0237		1064	-	AATCC	GATA; tify	AT1G51600;AT2G45050;AT3G06740;AT3G16870;AT3G21175;AT3G24050;AT3G54810;AT3G60530;AT4G17570;AT4G24470;AT4G26150;AT4G32890;AT4G34680;AT5G25830;AT5G26930;AT5G56860;AT5G66320;AT2G18380;AT3G50870;AT4G36620
MS.gene004678.t1	TF_motif_seq_0237		1071	-	TATCC	GATA; tify	AT1G51600;AT2G45050;AT3G06740;AT3G16870;AT3G21175;AT3G24050;AT3G54810;AT3G60530;AT4G17570;AT4G24470;AT4G26150;AT4G32890;AT4G34680;AT5G25830;AT5G26930;AT5G56860;AT5G66320;AT2G18380;AT3G50870;AT4G36620
MS.gene004678.t1	TF_motif_seq_0237		1077	-	TATCT	GATA; tify	AT1G51600;AT2G45050;AT3G06740;AT3G16870;AT3G21175;AT3G24050;AT3G54810;AT3G60530;AT4G17570;AT4G24470;AT4G26150;AT4G32890;AT4G34680;AT5G25830;AT5G26930;AT5G56860;AT5G66320;AT2G18380;AT3G50870;AT4G36620
MS.gene004678.t1	TF_motif_seq_0237		1098	-	AATCC	GATA; tify	AT1G51600;AT2G45050;AT3G06740;AT3G16870;AT3G21175;AT3G24050;AT3G54810;AT3G60530;AT4G17570;AT4G24470;AT4G26150;AT4G32890;AT4G34680;AT5G25830;AT5G26930;AT5G56860;AT5G66320;AT2G18380;AT3G50870;AT4G36620
MS.gene004678.t1	TF_motif_seq_0237		1160	+	CGATC	GATA; tify	AT1G51600;AT2G45050;AT3G06740;AT3G16870;AT3G21175;AT3G24050;AT3G54810;AT3G60530;AT4G17570;AT4G24470;AT4G26150;AT4G32890;AT4G34680;AT5G25830;AT5G26930;AT5G56860;AT5G66320;AT2G18380;AT3G50870;AT4G36620
MS.gene004678.t1	TF_motif_seq_0237		1161	-	GATCA	GATA; tify	AT1G51600;AT2G45050;AT3G06740;AT3G16870;AT3G21175;AT3G24050;AT3G54810;AT3G60530;AT4G17570;AT4G24470;AT4G26150;AT4G32890;AT4G34680;AT5G25830;AT5G26930;AT5G56860;AT5G66320;AT2G18380;AT3G50870;AT4G36620
MS.gene004678.t1	TF_motif_seq_0237		1170	+	AGATA	GATA; tify	AT1G51600;AT2G45050;AT3G06740;AT3G16870;AT3G21175;AT3G24050;AT3G54810;AT3G60530;AT4G17570;AT4G24470;AT4G26150;AT4G32890;AT4G34680;AT5G25830;AT5G26930;AT5G56860;AT5G66320;AT2G18380;AT3G50870;AT4G36620
MS.gene004678.t1	TF_motif_seq_0237		1189	-	TATCG	GATA; tify	AT1G51600;AT2G45050;AT3G06740;AT3G16870;AT3G21175;AT3G24050;AT3G54810;AT3G60530;AT4G17570;AT4G24470;AT4G26150;AT4G32890;AT4G34680;AT5G25830;AT5G26930;AT5G56860;AT5G66320;AT2G18380;AT3G50870;AT4G36620
MS.gene004678.t1	TF_motif_seq_0237		1192	+	CGATT	GATA; tify	AT1G51600;AT2G45050;AT3G06740;AT3G16870;AT3G21175;AT3G24050;AT3G54810;AT3G60530;AT4G17570;AT4G24470;AT4G26150;AT4G32890;AT4G34680;AT5G25830;AT5G26930;AT5G56860;AT5G66320;AT2G18380;AT3G50870;AT4G36620
MS.gene004678.t1	TF_motif_seq_0237		1222	-	CATCT	GATA; tify	AT1G51600;AT2G45050;AT3G06740;AT3G16870;AT3G21175;AT3G24050;AT3G54810;AT3G60530;AT4G17570;AT4G24470;AT4G26150;AT4G32890;AT4G34680;AT5G25830;AT5G26930;AT5G56860;AT5G66320;AT2G18380;AT3G50870;AT4G36620
MS.gene004678.t1	TF_motif_seq_0237		1266	+	AGATG	GATA; tify	AT1G51600;AT2G45050;AT3G06740;AT3G16870;AT3G21175;AT3G24050;AT3G54810;AT3G60530;AT4G17570;AT4G24470;AT4G26150;AT4G32890;AT4G34680;AT5G25830;AT5G26930;AT5G56860;AT5G66320;AT2G18380;AT3G50870;AT4G36620
MS.gene004678.t1	TF_motif_seq_0237		1271	+	TGATA	GATA; tify	AT1G51600;AT2G45050;AT3G06740;AT3G16870;AT3G21175;AT3G24050;AT3G54810;AT3G60530;AT4G17570;AT4G24470;AT4G26150;AT4G32890;AT4G34680;AT5G25830;AT5G26930;AT5G56860;AT5G66320;AT2G18380;AT3G50870;AT4G36620
MS.gene004678.t1	TF_motif_seq_0237		1275	+	AGATG	GATA; tify	AT1G51600;AT2G45050;AT3G06740;AT3G16870;AT3G21175;AT3G24050;AT3G54810;AT3G60530;AT4G17570;AT4G24470;AT4G26150;AT4G32890;AT4G34680;AT5G25830;AT5G26930;AT5G56860;AT5G66320;AT2G18380;AT3G50870;AT4G36620
MS.gene004678.t1	TF_motif_seq_0237		1321	-	TATCA	GATA; tify	AT1G51600;AT2G45050;AT3G06740;AT3G16870;AT3G21175;AT3G24050;AT3G54810;AT3G60530;AT4G17570;AT4G24470;AT4G26150;AT4G32890;AT4G34680;AT5G25830;AT5G26930;AT5G56860;AT5G66320;AT2G18380;AT3G50870;AT4G36620
MS.gene004678.t1	TF_motif_seq_0237		1342	-	AATCT	GATA; tify	AT1G51600;AT2G45050;AT3G06740;AT3G16870;AT3G21175;AT3G24050;AT3G54810;AT3G60530;AT4G17570;AT4G24470;AT4G26150;AT4G32890;AT4G34680;AT5G25830;AT5G26930;AT5G56860;AT5G66320;AT2G18380;AT3G50870;AT4G36620
MS.gene004678.t1	TF_motif_seq_0237		1346	-	TATCA	GATA; tify	AT1G51600;AT2G45050;AT3G06740;AT3G16870;AT3G21175;AT3G24050;AT3G54810;AT3G60530;AT4G17570;AT4G24470;AT4G26150;AT4G32890;AT4G34680;AT5G25830;AT5G26930;AT5G56860;AT5G66320;AT2G18380;AT3G50870;AT4G36620
MS.gene004678.t1	TF_motif_seq_0237		1393	-	TATCT	GATA; tify	AT1G51600;AT2G45050;AT3G06740;AT3G16870;AT3G21175;AT3G24050;AT3G54810;AT3G60530;AT4G17570;AT4G24470;AT4G26150;AT4G32890;AT4G34680;AT5G25830;AT5G26930;AT5G56860;AT5G66320;AT2G18380;AT3G50870;AT4G36620
MS.gene004678.t1	TF_motif_seq_0237		1454	+	TGATG	GATA; tify	AT1G51600;AT2G45050;AT3G06740;AT3G16870;AT3G21175;AT3G24050;AT3G54810;AT3G60530;AT4G17570;AT4G24470;AT4G26150;AT4G32890;AT4G34680;AT5G25830;AT5G26930;AT5G56860;AT5G66320;AT2G18380;AT3G50870;AT4G36620
MS.gene004678.t1	TF_motif_seq_0237		1457	+	TGATA	GATA; tify	AT1G51600;AT2G45050;AT3G06740;AT3G16870;AT3G21175;AT3G24050;AT3G54810;AT3G60530;AT4G17570;AT4G24470;AT4G26150;AT4G32890;AT4G34680;AT5G25830;AT5G26930;AT5G56860;AT5G66320;AT2G18380;AT3G50870;AT4G36620
MS.gene004678.t1	TF_motif_seq_0237		1467	-	TATCA	GATA; tify	AT1G51600;AT2G45050;AT3G06740;AT3G16870;AT3G21175;AT3G24050;AT3G54810;AT3G60530;AT4G17570;AT4G24470;AT4G26150;AT4G32890;AT4G34680;AT5G25830;AT5G26930;AT5G56860;AT5G66320;AT2G18380;AT3G50870;AT4G36620
MS.gene004678.t1	TF_motif_seq_0237		1551	-	CATCC	GATA; tify	AT1G51600;AT2G45050;AT3G06740;AT3G16870;AT3G21175;AT3G24050;AT3G54810;AT3G60530;AT4G17570;AT4G24470;AT4G26150;AT4G32890;AT4G34680;AT5G25830;AT5G26930;AT5G56860;AT5G66320;AT2G18380;AT3G50870;AT4G36620
MS.gene004678.t1	TF_motif_seq_0237		1560	-	AATCA	GATA; tify	AT1G51600;AT2G45050;AT3G06740;AT3G16870;AT3G21175;AT3G24050;AT3G54810;AT3G60530;AT4G17570;AT4G24470;AT4G26150;AT4G32890;AT4G34680;AT5G25830;AT5G26930;AT5G56860;AT5G66320;AT2G18380;AT3G50870;AT4G36620
MS.gene004678.t1	TF_motif_seq_0237		1624	+	TGATC	GATA; tify	AT1G51600;AT2G45050;AT3G06740;AT3G16870;AT3G21175;AT3G24050;AT3G54810;AT3G60530;AT4G17570;AT4G24470;AT4G26150;AT4G32890;AT4G34680;AT5G25830;AT5G26930;AT5G56860;AT5G66320;AT2G18380;AT3G50870;AT4G36620
MS.gene004678.t1	TF_motif_seq_0237		1625	-	GATCT	GATA; tify	AT1G51600;AT2G45050;AT3G06740;AT3G16870;AT3G21175;AT3G24050;AT3G54810;AT3G60530;AT4G17570;AT4G24470;AT4G26150;AT4G32890;AT4G34680;AT5G25830;AT5G26930;AT5G56860;AT5G66320;AT2G18380;AT3G50870;AT4G36620
MS.gene004678.t1	TF_motif_seq_0237		1657	-	AATCT	GATA; tify	AT1G51600;AT2G45050;AT3G06740;AT3G16870;AT3G21175;AT3G24050;AT3G54810;AT3G60530;AT4G17570;AT4G24470;AT4G26150;AT4G32890;AT4G34680;AT5G25830;AT5G26930;AT5G56860;AT5G66320;AT2G18380;AT3G50870;AT4G36620
MS.gene004678.t1	TF_motif_seq_0237		1668	-	TATCC	GATA; tify	AT1G51600;AT2G45050;AT3G06740;AT3G16870;AT3G21175;AT3G24050;AT3G54810;AT3G60530;AT4G17570;AT4G24470;AT4G26150;AT4G32890;AT4G34680;AT5G25830;AT5G26930;AT5G56860;AT5G66320;AT2G18380;AT3G50870;AT4G36620
MS.gene004678.t1	TF_motif_seq_0237		1786	-	CATCT	GATA; tify	AT1G51600;AT2G45050;AT3G06740;AT3G16870;AT3G21175;AT3G24050;AT3G54810;AT3G60530;AT4G17570;AT4G24470;AT4G26150;AT4G32890;AT4G34680;AT5G25830;AT5G26930;AT5G56860;AT5G66320;AT2G18380;AT3G50870;AT4G36620
MS.gene004678.t1	TF_motif_seq_0237		1800	+	TGATT	GATA; tify	AT1G51600;AT2G45050;AT3G06740;AT3G16870;AT3G21175;AT3G24050;AT3G54810;AT3G60530;AT4G17570;AT4G24470;AT4G26150;AT4G32890;AT4G34680;AT5G25830;AT5G26930;AT5G56860;AT5G66320;AT2G18380;AT3G50870;AT4G36620
MS.gene004678.t1	TF_motif_seq_0237		1891	+	AGATA	GATA; tify	AT1G51600;AT2G45050;AT3G06740;AT3G16870;AT3G21175;AT3G24050;AT3G54810;AT3G60530;AT4G17570;AT4G24470;AT4G26150;AT4G32890;AT4G34680;AT5G25830;AT5G26930;AT5G56860;AT5G66320;AT2G18380;AT3G50870;AT4G36620
MS.gene004678.t1	TF_motif_seq_0237		1896	+	TGATT	GATA; tify	AT1G51600;AT2G45050;AT3G06740;AT3G16870;AT3G21175;AT3G24050;AT3G54810;AT3G60530;AT4G17570;AT4G24470;AT4G26150;AT4G32890;AT4G34680;AT5G25830;AT5G26930;AT5G56860;AT5G66320;AT2G18380;AT3G50870;AT4G36620
MS.gene004678.t1	TF_motif_seq_0237		1972	-	CATCT	GATA; tify	AT1G51600;AT2G45050;AT3G06740;AT3G16870;AT3G21175;AT3G24050;AT3G54810;AT3G60530;AT4G17570;AT4G24470;AT4G26150;AT4G32890;AT4G34680;AT5G25830;AT5G26930;AT5G56860;AT5G66320;AT2G18380;AT3G50870;AT4G36620
MS.gene004678.t1	TF_motif_seq_0239		18	+	AAGGG	Dof	AT1G29160;AT1G64620;AT2G37590;AT3G21270;AT3G45610;AT3G47500;AT4G38000;AT5G39660;AT5G60200;AT5G60850;AT5G62940;AT2G46590;AT1G07640;AT1G21340;AT1G26790;AT1G47655;AT1G51700;AT1G69570;AT2G28510;AT2G28810;AT2G34140;AT3G50410;AT3G55370;AT3G61850;AT4G00940;AT4G21050;AT4G21080;AT4G24060;AT5G02460;AT5G62430;AT5G65590;AT5G66940
MS.gene004678.t1	TF_motif_seq_0239		81	+	AAAGG	Dof	AT1G29160;AT1G64620;AT2G37590;AT3G21270;AT3G45610;AT3G47500;AT4G38000;AT5G39660;AT5G60200;AT5G60850;AT5G62940;AT2G46590;AT1G07640;AT1G21340;AT1G26790;AT1G47655;AT1G51700;AT1G69570;AT2G28510;AT2G28810;AT2G34140;AT3G50410;AT3G55370;AT3G61850;AT4G00940;AT4G21050;AT4G21080;AT4G24060;AT5G02460;AT5G62430;AT5G65590;AT5G66940
MS.gene004678.t1	TF_motif_seq_0239		82	+	AAGGG	Dof	AT1G29160;AT1G64620;AT2G37590;AT3G21270;AT3G45610;AT3G47500;AT4G38000;AT5G39660;AT5G60200;AT5G60850;AT5G62940;AT2G46590;AT1G07640;AT1G21340;AT1G26790;AT1G47655;AT1G51700;AT1G69570;AT2G28510;AT2G28810;AT2G34140;AT3G50410;AT3G55370;AT3G61850;AT4G00940;AT4G21050;AT4G21080;AT4G24060;AT5G02460;AT5G62430;AT5G65590;AT5G66940
MS.gene004678.t1	TF_motif_seq_0239		257	-	ACTTT	Dof	AT1G29160;AT1G64620;AT2G37590;AT3G21270;AT3G45610;AT3G47500;AT4G38000;AT5G39660;AT5G60200;AT5G60850;AT5G62940;AT2G46590;AT1G07640;AT1G21340;AT1G26790;AT1G47655;AT1G51700;AT1G69570;AT2G28510;AT2G28810;AT2G34140;AT3G50410;AT3G55370;AT3G61850;AT4G00940;AT4G21050;AT4G21080;AT4G24060;AT5G02460;AT5G62430;AT5G65590;AT5G66940
MS.gene004678.t1	TF_motif_seq_0239		283	-	ACTTT	Dof	AT1G29160;AT1G64620;AT2G37590;AT3G21270;AT3G45610;AT3G47500;AT4G38000;AT5G39660;AT5G60200;AT5G60850;AT5G62940;AT2G46590;AT1G07640;AT1G21340;AT1G26790;AT1G47655;AT1G51700;AT1G69570;AT2G28510;AT2G28810;AT2G34140;AT3G50410;AT3G55370;AT3G61850;AT4G00940;AT4G21050;AT4G21080;AT4G24060;AT5G02460;AT5G62430;AT5G65590;AT5G66940
MS.gene004678.t1	TF_motif_seq_0239		296	+	AAAGG	Dof	AT1G29160;AT1G64620;AT2G37590;AT3G21270;AT3G45610;AT3G47500;AT4G38000;AT5G39660;AT5G60200;AT5G60850;AT5G62940;AT2G46590;AT1G07640;AT1G21340;AT1G26790;AT1G47655;AT1G51700;AT1G69570;AT2G28510;AT2G28810;AT2G34140;AT3G50410;AT3G55370;AT3G61850;AT4G00940;AT4G21050;AT4G21080;AT4G24060;AT5G02460;AT5G62430;AT5G65590;AT5G66940
MS.gene004678.t1	TF_motif_seq_0239		297	+	AAGGA	Dof	AT1G29160;AT1G64620;AT2G37590;AT3G21270;AT3G45610;AT3G47500;AT4G38000;AT5G39660;AT5G60200;AT5G60850;AT5G62940;AT2G46590;AT1G07640;AT1G21340;AT1G26790;AT1G47655;AT1G51700;AT1G69570;AT2G28510;AT2G28810;AT2G34140;AT3G50410;AT3G55370;AT3G61850;AT4G00940;AT4G21050;AT4G21080;AT4G24060;AT5G02460;AT5G62430;AT5G65590;AT5G66940
MS.gene004678.t1	TF_motif_seq_0239		370	+	AAGGG	Dof	AT1G29160;AT1G64620;AT2G37590;AT3G21270;AT3G45610;AT3G47500;AT4G38000;AT5G39660;AT5G60200;AT5G60850;AT5G62940;AT2G46590;AT1G07640;AT1G21340;AT1G26790;AT1G47655;AT1G51700;AT1G69570;AT2G28510;AT2G28810;AT2G34140;AT3G50410;AT3G55370;AT3G61850;AT4G00940;AT4G21050;AT4G21080;AT4G24060;AT5G02460;AT5G62430;AT5G65590;AT5G66940
MS.gene004678.t1	TF_motif_seq_0239		389	+	AAAGA	Dof	AT1G29160;AT1G64620;AT2G37590;AT3G21270;AT3G45610;AT3G47500;AT4G38000;AT5G39660;AT5G60200;AT5G60850;AT5G62940;AT2G46590;AT1G07640;AT1G21340;AT1G26790;AT1G47655;AT1G51700;AT1G69570;AT2G28510;AT2G28810;AT2G34140;AT3G50410;AT3G55370;AT3G61850;AT4G00940;AT4G21050;AT4G21080;AT4G24060;AT5G02460;AT5G62430;AT5G65590;AT5G66940
MS.gene004678.t1	TF_motif_seq_0239		580	-	TCCTT	Dof	AT1G29160;AT1G64620;AT2G37590;AT3G21270;AT3G45610;AT3G47500;AT4G38000;AT5G39660;AT5G60200;AT5G60850;AT5G62940;AT2G46590;AT1G07640;AT1G21340;AT1G26790;AT1G47655;AT1G51700;AT1G69570;AT2G28510;AT2G28810;AT2G34140;AT3G50410;AT3G55370;AT3G61850;AT4G00940;AT4G21050;AT4G21080;AT4G24060;AT5G02460;AT5G62430;AT5G65590;AT5G66940
MS.gene004678.t1	TF_motif_seq_0239		604	-	TCCTT	Dof	AT1G29160;AT1G64620;AT2G37590;AT3G21270;AT3G45610;AT3G47500;AT4G38000;AT5G39660;AT5G60200;AT5G60850;AT5G62940;AT2G46590;AT1G07640;AT1G21340;AT1G26790;AT1G47655;AT1G51700;AT1G69570;AT2G28510;AT2G28810;AT2G34140;AT3G50410;AT3G55370;AT3G61850;AT4G00940;AT4G21050;AT4G21080;AT4G24060;AT5G02460;AT5G62430;AT5G65590;AT5G66940
MS.gene004678.t1	TF_motif_seq_0239		605	-	CCTTT	Dof	AT1G29160;AT1G64620;AT2G37590;AT3G21270;AT3G45610;AT3G47500;AT4G38000;AT5G39660;AT5G60200;AT5G60850;AT5G62940;AT2G46590;AT1G07640;AT1G21340;AT1G26790;AT1G47655;AT1G51700;AT1G69570;AT2G28510;AT2G28810;AT2G34140;AT3G50410;AT3G55370;AT3G61850;AT4G00940;AT4G21050;AT4G21080;AT4G24060;AT5G02460;AT5G62430;AT5G65590;AT5G66940
MS.gene004678.t1	TF_motif_seq_0239		620	-	GCTTT	Dof	AT1G29160;AT1G64620;AT2G37590;AT3G21270;AT3G45610;AT3G47500;AT4G38000;AT5G39660;AT5G60200;AT5G60850;AT5G62940;AT2G46590;AT1G07640;AT1G21340;AT1G26790;AT1G47655;AT1G51700;AT1G69570;AT2G28510;AT2G28810;AT2G34140;AT3G50410;AT3G55370;AT3G61850;AT4G00940;AT4G21050;AT4G21080;AT4G24060;AT5G02460;AT5G62430;AT5G65590;AT5G66940
MS.gene004678.t1	TF_motif_seq_0239		638	-	GCCTT	Dof	AT1G29160;AT1G64620;AT2G37590;AT3G21270;AT3G45610;AT3G47500;AT4G38000;AT5G39660;AT5G60200;AT5G60850;AT5G62940;AT2G46590;AT1G07640;AT1G21340;AT1G26790;AT1G47655;AT1G51700;AT1G69570;AT2G28510;AT2G28810;AT2G34140;AT3G50410;AT3G55370;AT3G61850;AT4G00940;AT4G21050;AT4G21080;AT4G24060;AT5G02460;AT5G62430;AT5G65590;AT5G66940
MS.gene004678.t1	TF_motif_seq_0239		639	-	CCTTT	Dof	AT1G29160;AT1G64620;AT2G37590;AT3G21270;AT3G45610;AT3G47500;AT4G38000;AT5G39660;AT5G60200;AT5G60850;AT5G62940;AT2G46590;AT1G07640;AT1G21340;AT1G26790;AT1G47655;AT1G51700;AT1G69570;AT2G28510;AT2G28810;AT2G34140;AT3G50410;AT3G55370;AT3G61850;AT4G00940;AT4G21050;AT4G21080;AT4G24060;AT5G02460;AT5G62430;AT5G65590;AT5G66940
MS.gene004678.t1	TF_motif_seq_0239		734	-	TCCTT	Dof	AT1G29160;AT1G64620;AT2G37590;AT3G21270;AT3G45610;AT3G47500;AT4G38000;AT5G39660;AT5G60200;AT5G60850;AT5G62940;AT2G46590;AT1G07640;AT1G21340;AT1G26790;AT1G47655;AT1G51700;AT1G69570;AT2G28510;AT2G28810;AT2G34140;AT3G50410;AT3G55370;AT3G61850;AT4G00940;AT4G21050;AT4G21080;AT4G24060;AT5G02460;AT5G62430;AT5G65590;AT5G66940
MS.gene004678.t1	TF_motif_seq_0239		741	+	AAAGC	Dof	AT1G29160;AT1G64620;AT2G37590;AT3G21270;AT3G45610;AT3G47500;AT4G38000;AT5G39660;AT5G60200;AT5G60850;AT5G62940;AT2G46590;AT1G07640;AT1G21340;AT1G26790;AT1G47655;AT1G51700;AT1G69570;AT2G28510;AT2G28810;AT2G34140;AT3G50410;AT3G55370;AT3G61850;AT4G00940;AT4G21050;AT4G21080;AT4G24060;AT5G02460;AT5G62430;AT5G65590;AT5G66940
MS.gene004678.t1	TF_motif_seq_0239		756	+	AAGGG	Dof	AT1G29160;AT1G64620;AT2G37590;AT3G21270;AT3G45610;AT3G47500;AT4G38000;AT5G39660;AT5G60200;AT5G60850;AT5G62940;AT2G46590;AT1G07640;AT1G21340;AT1G26790;AT1G47655;AT1G51700;AT1G69570;AT2G28510;AT2G28810;AT2G34140;AT3G50410;AT3G55370;AT3G61850;AT4G00940;AT4G21050;AT4G21080;AT4G24060;AT5G02460;AT5G62430;AT5G65590;AT5G66940
MS.gene004678.t1	TF_motif_seq_0239		1073	-	TCCTT	Dof	AT1G29160;AT1G64620;AT2G37590;AT3G21270;AT3G45610;AT3G47500;AT4G38000;AT5G39660;AT5G60200;AT5G60850;AT5G62940;AT2G46590;AT1G07640;AT1G21340;AT1G26790;AT1G47655;AT1G51700;AT1G69570;AT2G28510;AT2G28810;AT2G34140;AT3G50410;AT3G55370;AT3G61850;AT4G00940;AT4G21050;AT4G21080;AT4G24060;AT5G02460;AT5G62430;AT5G65590;AT5G66940
MS.gene004678.t1	TF_motif_seq_0239		1079	-	TCTTT	Dof	AT1G29160;AT1G64620;AT2G37590;AT3G21270;AT3G45610;AT3G47500;AT4G38000;AT5G39660;AT5G60200;AT5G60850;AT5G62940;AT2G46590;AT1G07640;AT1G21340;AT1G26790;AT1G47655;AT1G51700;AT1G69570;AT2G28510;AT2G28810;AT2G34140;AT3G50410;AT3G55370;AT3G61850;AT4G00940;AT4G21050;AT4G21080;AT4G24060;AT5G02460;AT5G62430;AT5G65590;AT5G66940
MS.gene004678.t1	TF_motif_seq_0239		1120	-	ACTTT	Dof	AT1G29160;AT1G64620;AT2G37590;AT3G21270;AT3G45610;AT3G47500;AT4G38000;AT5G39660;AT5G60200;AT5G60850;AT5G62940;AT2G46590;AT1G07640;AT1G21340;AT1G26790;AT1G47655;AT1G51700;AT1G69570;AT2G28510;AT2G28810;AT2G34140;AT3G50410;AT3G55370;AT3G61850;AT4G00940;AT4G21050;AT4G21080;AT4G24060;AT5G02460;AT5G62430;AT5G65590;AT5G66940
MS.gene004678.t1	TF_motif_seq_0239		1242	-	ACCTT	Dof	AT1G29160;AT1G64620;AT2G37590;AT3G21270;AT3G45610;AT3G47500;AT4G38000;AT5G39660;AT5G60200;AT5G60850;AT5G62940;AT2G46590;AT1G07640;AT1G21340;AT1G26790;AT1G47655;AT1G51700;AT1G69570;AT2G28510;AT2G28810;AT2G34140;AT3G50410;AT3G55370;AT3G61850;AT4G00940;AT4G21050;AT4G21080;AT4G24060;AT5G02460;AT5G62430;AT5G65590;AT5G66940
MS.gene004678.t1	TF_motif_seq_0239		1248	+	AAAGA	Dof	AT1G29160;AT1G64620;AT2G37590;AT3G21270;AT3G45610;AT3G47500;AT4G38000;AT5G39660;AT5G60200;AT5G60850;AT5G62940;AT2G46590;AT1G07640;AT1G21340;AT1G26790;AT1G47655;AT1G51700;AT1G69570;AT2G28510;AT2G28810;AT2G34140;AT3G50410;AT3G55370;AT3G61850;AT4G00940;AT4G21050;AT4G21080;AT4G24060;AT5G02460;AT5G62430;AT5G65590;AT5G66940
MS.gene004678.t1	TF_motif_seq_0239		1252	+	AAAGA	Dof	AT1G29160;AT1G64620;AT2G37590;AT3G21270;AT3G45610;AT3G47500;AT4G38000;AT5G39660;AT5G60200;AT5G60850;AT5G62940;AT2G46590;AT1G07640;AT1G21340;AT1G26790;AT1G47655;AT1G51700;AT1G69570;AT2G28510;AT2G28810;AT2G34140;AT3G50410;AT3G55370;AT3G61850;AT4G00940;AT4G21050;AT4G21080;AT4G24060;AT5G02460;AT5G62430;AT5G65590;AT5G66940
MS.gene004678.t1	TF_motif_seq_0239		1260	+	AAAGA	Dof	AT1G29160;AT1G64620;AT2G37590;AT3G21270;AT3G45610;AT3G47500;AT4G38000;AT5G39660;AT5G60200;AT5G60850;AT5G62940;AT2G46590;AT1G07640;AT1G21340;AT1G26790;AT1G47655;AT1G51700;AT1G69570;AT2G28510;AT2G28810;AT2G34140;AT3G50410;AT3G55370;AT3G61850;AT4G00940;AT4G21050;AT4G21080;AT4G24060;AT5G02460;AT5G62430;AT5G65590;AT5G66940
MS.gene004678.t1	TF_motif_seq_0239		1308	+	AAAGG	Dof	AT1G29160;AT1G64620;AT2G37590;AT3G21270;AT3G45610;AT3G47500;AT4G38000;AT5G39660;AT5G60200;AT5G60850;AT5G62940;AT2G46590;AT1G07640;AT1G21340;AT1G26790;AT1G47655;AT1G51700;AT1G69570;AT2G28510;AT2G28810;AT2G34140;AT3G50410;AT3G55370;AT3G61850;AT4G00940;AT4G21050;AT4G21080;AT4G24060;AT5G02460;AT5G62430;AT5G65590;AT5G66940
MS.gene004678.t1	TF_motif_seq_0239		1309	+	AAGGT	Dof	AT1G29160;AT1G64620;AT2G37590;AT3G21270;AT3G45610;AT3G47500;AT4G38000;AT5G39660;AT5G60200;AT5G60850;AT5G62940;AT2G46590;AT1G07640;AT1G21340;AT1G26790;AT1G47655;AT1G51700;AT1G69570;AT2G28510;AT2G28810;AT2G34140;AT3G50410;AT3G55370;AT3G61850;AT4G00940;AT4G21050;AT4G21080;AT4G24060;AT5G02460;AT5G62430;AT5G65590;AT5G66940
MS.gene004678.t1	TF_motif_seq_0239		1377	-	ACTTT	Dof	AT1G29160;AT1G64620;AT2G37590;AT3G21270;AT3G45610;AT3G47500;AT4G38000;AT5G39660;AT5G60200;AT5G60850;AT5G62940;AT2G46590;AT1G07640;AT1G21340;AT1G26790;AT1G47655;AT1G51700;AT1G69570;AT2G28510;AT2G28810;AT2G34140;AT3G50410;AT3G55370;AT3G61850;AT4G00940;AT4G21050;AT4G21080;AT4G24060;AT5G02460;AT5G62430;AT5G65590;AT5G66940
MS.gene004678.t1	TF_motif_seq_0239		1527	-	TCCTT	Dof	AT1G29160;AT1G64620;AT2G37590;AT3G21270;AT3G45610;AT3G47500;AT4G38000;AT5G39660;AT5G60200;AT5G60850;AT5G62940;AT2G46590;AT1G07640;AT1G21340;AT1G26790;AT1G47655;AT1G51700;AT1G69570;AT2G28510;AT2G28810;AT2G34140;AT3G50410;AT3G55370;AT3G61850;AT4G00940;AT4G21050;AT4G21080;AT4G24060;AT5G02460;AT5G62430;AT5G65590;AT5G66940
MS.gene004678.t1	TF_motif_seq_0239		1553	-	TCCTT	Dof	AT1G29160;AT1G64620;AT2G37590;AT3G21270;AT3G45610;AT3G47500;AT4G38000;AT5G39660;AT5G60200;AT5G60850;AT5G62940;AT2G46590;AT1G07640;AT1G21340;AT1G26790;AT1G47655;AT1G51700;AT1G69570;AT2G28510;AT2G28810;AT2G34140;AT3G50410;AT3G55370;AT3G61850;AT4G00940;AT4G21050;AT4G21080;AT4G24060;AT5G02460;AT5G62430;AT5G65590;AT5G66940
MS.gene004678.t1	TF_motif_seq_0239		1554	-	CCTTT	Dof	AT1G29160;AT1G64620;AT2G37590;AT3G21270;AT3G45610;AT3G47500;AT4G38000;AT5G39660;AT5G60200;AT5G60850;AT5G62940;AT2G46590;AT1G07640;AT1G21340;AT1G26790;AT1G47655;AT1G51700;AT1G69570;AT2G28510;AT2G28810;AT2G34140;AT3G50410;AT3G55370;AT3G61850;AT4G00940;AT4G21050;AT4G21080;AT4G24060;AT5G02460;AT5G62430;AT5G65590;AT5G66940
MS.gene004678.t1	TF_motif_seq_0239		1577	-	TCCTT	Dof	AT1G29160;AT1G64620;AT2G37590;AT3G21270;AT3G45610;AT3G47500;AT4G38000;AT5G39660;AT5G60200;AT5G60850;AT5G62940;AT2G46590;AT1G07640;AT1G21340;AT1G26790;AT1G47655;AT1G51700;AT1G69570;AT2G28510;AT2G28810;AT2G34140;AT3G50410;AT3G55370;AT3G61850;AT4G00940;AT4G21050;AT4G21080;AT4G24060;AT5G02460;AT5G62430;AT5G65590;AT5G66940
MS.gene004678.t1	TF_motif_seq_0239		1578	-	CCTTT	Dof	AT1G29160;AT1G64620;AT2G37590;AT3G21270;AT3G45610;AT3G47500;AT4G38000;AT5G39660;AT5G60200;AT5G60850;AT5G62940;AT2G46590;AT1G07640;AT1G21340;AT1G26790;AT1G47655;AT1G51700;AT1G69570;AT2G28510;AT2G28810;AT2G34140;AT3G50410;AT3G55370;AT3G61850;AT4G00940;AT4G21050;AT4G21080;AT4G24060;AT5G02460;AT5G62430;AT5G65590;AT5G66940
MS.gene004678.t1	TF_motif_seq_0239		1585	-	TCTTT	Dof	AT1G29160;AT1G64620;AT2G37590;AT3G21270;AT3G45610;AT3G47500;AT4G38000;AT5G39660;AT5G60200;AT5G60850;AT5G62940;AT2G46590;AT1G07640;AT1G21340;AT1G26790;AT1G47655;AT1G51700;AT1G69570;AT2G28510;AT2G28810;AT2G34140;AT3G50410;AT3G55370;AT3G61850;AT4G00940;AT4G21050;AT4G21080;AT4G24060;AT5G02460;AT5G62430;AT5G65590;AT5G66940
MS.gene004678.t1	TF_motif_seq_0239		1604	-	ACCTT	Dof	AT1G29160;AT1G64620;AT2G37590;AT3G21270;AT3G45610;AT3G47500;AT4G38000;AT5G39660;AT5G60200;AT5G60850;AT5G62940;AT2G46590;AT1G07640;AT1G21340;AT1G26790;AT1G47655;AT1G51700;AT1G69570;AT2G28510;AT2G28810;AT2G34140;AT3G50410;AT3G55370;AT3G61850;AT4G00940;AT4G21050;AT4G21080;AT4G24060;AT5G02460;AT5G62430;AT5G65590;AT5G66940
MS.gene004678.t1	TF_motif_seq_0239		1659	-	TCTTT	Dof	AT1G29160;AT1G64620;AT2G37590;AT3G21270;AT3G45610;AT3G47500;AT4G38000;AT5G39660;AT5G60200;AT5G60850;AT5G62940;AT2G46590;AT1G07640;AT1G21340;AT1G26790;AT1G47655;AT1G51700;AT1G69570;AT2G28510;AT2G28810;AT2G34140;AT3G50410;AT3G55370;AT3G61850;AT4G00940;AT4G21050;AT4G21080;AT4G24060;AT5G02460;AT5G62430;AT5G65590;AT5G66940
MS.gene004678.t1	TF_motif_seq_0239		1678	+	AAAGT	Dof	AT1G29160;AT1G64620;AT2G37590;AT3G21270;AT3G45610;AT3G47500;AT4G38000;AT5G39660;AT5G60200;AT5G60850;AT5G62940;AT2G46590;AT1G07640;AT1G21340;AT1G26790;AT1G47655;AT1G51700;AT1G69570;AT2G28510;AT2G28810;AT2G34140;AT3G50410;AT3G55370;AT3G61850;AT4G00940;AT4G21050;AT4G21080;AT4G24060;AT5G02460;AT5G62430;AT5G65590;AT5G66940
MS.gene004678.t1	TF_motif_seq_0239		1688	-	ACCTT	Dof	AT1G29160;AT1G64620;AT2G37590;AT3G21270;AT3G45610;AT3G47500;AT4G38000;AT5G39660;AT5G60200;AT5G60850;AT5G62940;AT2G46590;AT1G07640;AT1G21340;AT1G26790;AT1G47655;AT1G51700;AT1G69570;AT2G28510;AT2G28810;AT2G34140;AT3G50410;AT3G55370;AT3G61850;AT4G00940;AT4G21050;AT4G21080;AT4G24060;AT5G02460;AT5G62430;AT5G65590;AT5G66940
MS.gene004678.t1	TF_motif_seq_0239		1689	-	CCTTT	Dof	AT1G29160;AT1G64620;AT2G37590;AT3G21270;AT3G45610;AT3G47500;AT4G38000;AT5G39660;AT5G60200;AT5G60850;AT5G62940;AT2G46590;AT1G07640;AT1G21340;AT1G26790;AT1G47655;AT1G51700;AT1G69570;AT2G28510;AT2G28810;AT2G34140;AT3G50410;AT3G55370;AT3G61850;AT4G00940;AT4G21050;AT4G21080;AT4G24060;AT5G02460;AT5G62430;AT5G65590;AT5G66940
MS.gene004678.t1	TF_motif_seq_0239		1706	-	TCTTT	Dof	AT1G29160;AT1G64620;AT2G37590;AT3G21270;AT3G45610;AT3G47500;AT4G38000;AT5G39660;AT5G60200;AT5G60850;AT5G62940;AT2G46590;AT1G07640;AT1G21340;AT1G26790;AT1G47655;AT1G51700;AT1G69570;AT2G28510;AT2G28810;AT2G34140;AT3G50410;AT3G55370;AT3G61850;AT4G00940;AT4G21050;AT4G21080;AT4G24060;AT5G02460;AT5G62430;AT5G65590;AT5G66940
MS.gene004678.t1	TF_motif_seq_0239		1762	-	TCCTT	Dof	AT1G29160;AT1G64620;AT2G37590;AT3G21270;AT3G45610;AT3G47500;AT4G38000;AT5G39660;AT5G60200;AT5G60850;AT5G62940;AT2G46590;AT1G07640;AT1G21340;AT1G26790;AT1G47655;AT1G51700;AT1G69570;AT2G28510;AT2G28810;AT2G34140;AT3G50410;AT3G55370;AT3G61850;AT4G00940;AT4G21050;AT4G21080;AT4G24060;AT5G02460;AT5G62430;AT5G65590;AT5G66940
MS.gene004678.t1	TF_motif_seq_0239		1766	-	TCCTT	Dof	AT1G29160;AT1G64620;AT2G37590;AT3G21270;AT3G45610;AT3G47500;AT4G38000;AT5G39660;AT5G60200;AT5G60850;AT5G62940;AT2G46590;AT1G07640;AT1G21340;AT1G26790;AT1G47655;AT1G51700;AT1G69570;AT2G28510;AT2G28810;AT2G34140;AT3G50410;AT3G55370;AT3G61850;AT4G00940;AT4G21050;AT4G21080;AT4G24060;AT5G02460;AT5G62430;AT5G65590;AT5G66940
MS.gene004678.t1	TF_motif_seq_0239		1772	+	AAAGT	Dof	AT1G29160;AT1G64620;AT2G37590;AT3G21270;AT3G45610;AT3G47500;AT4G38000;AT5G39660;AT5G60200;AT5G60850;AT5G62940;AT2G46590;AT1G07640;AT1G21340;AT1G26790;AT1G47655;AT1G51700;AT1G69570;AT2G28510;AT2G28810;AT2G34140;AT3G50410;AT3G55370;AT3G61850;AT4G00940;AT4G21050;AT4G21080;AT4G24060;AT5G02460;AT5G62430;AT5G65590;AT5G66940
MS.gene004678.t1	TF_motif_seq_0239		1788	-	TCTTT	Dof	AT1G29160;AT1G64620;AT2G37590;AT3G21270;AT3G45610;AT3G47500;AT4G38000;AT5G39660;AT5G60200;AT5G60850;AT5G62940;AT2G46590;AT1G07640;AT1G21340;AT1G26790;AT1G47655;AT1G51700;AT1G69570;AT2G28510;AT2G28810;AT2G34140;AT3G50410;AT3G55370;AT3G61850;AT4G00940;AT4G21050;AT4G21080;AT4G24060;AT5G02460;AT5G62430;AT5G65590;AT5G66940
MS.gene004678.t1	TF_motif_seq_0239		1861	-	ACTTT	Dof	AT1G29160;AT1G64620;AT2G37590;AT3G21270;AT3G45610;AT3G47500;AT4G38000;AT5G39660;AT5G60200;AT5G60850;AT5G62940;AT2G46590;AT1G07640;AT1G21340;AT1G26790;AT1G47655;AT1G51700;AT1G69570;AT2G28510;AT2G28810;AT2G34140;AT3G50410;AT3G55370;AT3G61850;AT4G00940;AT4G21050;AT4G21080;AT4G24060;AT5G02460;AT5G62430;AT5G65590;AT5G66940
MS.gene004678.t1	TF_motif_seq_0239		1880	+	AAAGG	Dof	AT1G29160;AT1G64620;AT2G37590;AT3G21270;AT3G45610;AT3G47500;AT4G38000;AT5G39660;AT5G60200;AT5G60850;AT5G62940;AT2G46590;AT1G07640;AT1G21340;AT1G26790;AT1G47655;AT1G51700;AT1G69570;AT2G28510;AT2G28810;AT2G34140;AT3G50410;AT3G55370;AT3G61850;AT4G00940;AT4G21050;AT4G21080;AT4G24060;AT5G02460;AT5G62430;AT5G65590;AT5G66940
MS.gene004678.t1	TF_motif_seq_0239		1881	+	AAGGT	Dof	AT1G29160;AT1G64620;AT2G37590;AT3G21270;AT3G45610;AT3G47500;AT4G38000;AT5G39660;AT5G60200;AT5G60850;AT5G62940;AT2G46590;AT1G07640;AT1G21340;AT1G26790;AT1G47655;AT1G51700;AT1G69570;AT2G28510;AT2G28810;AT2G34140;AT3G50410;AT3G55370;AT3G61850;AT4G00940;AT4G21050;AT4G21080;AT4G24060;AT5G02460;AT5G62430;AT5G65590;AT5G66940
MS.gene004678.t1	TF_motif_seq_0239		1916	+	AAAGA	Dof	AT1G29160;AT1G64620;AT2G37590;AT3G21270;AT3G45610;AT3G47500;AT4G38000;AT5G39660;AT5G60200;AT5G60850;AT5G62940;AT2G46590;AT1G07640;AT1G21340;AT1G26790;AT1G47655;AT1G51700;AT1G69570;AT2G28510;AT2G28810;AT2G34140;AT3G50410;AT3G55370;AT3G61850;AT4G00940;AT4G21050;AT4G21080;AT4G24060;AT5G02460;AT5G62430;AT5G65590;AT5G66940
MS.gene004678.t1	TF_motif_seq_0240		454	-	CACGT	bZIP	AT3G54620;AT4G02640
MS.gene004678.t1	TF_motif_seq_0240		455	+	ACGTA	bZIP	AT3G54620;AT4G02640
MS.gene004678.t1	TF_motif_seq_0240		770	-	CACGT	bZIP	AT3G54620;AT4G02640
MS.gene004678.t1	TF_motif_seq_0240		771	+	ACGTC	bZIP	AT3G54620;AT4G02640
MS.gene004678.t1	TF_motif_seq_0240		799	-	CACGT	bZIP	AT3G54620;AT4G02640
MS.gene004678.t1	TF_motif_seq_0240		800	+	ACGTT	bZIP	AT3G54620;AT4G02640
MS.gene004678.t1	TF_motif_seq_0240		849	-	GACGT	bZIP	AT3G54620;AT4G02640
MS.gene004678.t1	TF_motif_seq_0240		850	+	ACGTG	bZIP	AT3G54620;AT4G02640
MS.gene004678.t1	TF_motif_seq_0240		969	-	CACGT	bZIP	AT3G54620;AT4G02640
MS.gene004678.t1	TF_motif_seq_0240		970	+	ACGTT	bZIP	AT3G54620;AT4G02640
MS.gene004678.t1	TF_motif_seq_0240		1030	-	CACGT	bZIP	AT3G54620;AT4G02640
MS.gene004678.t1	TF_motif_seq_0240		1031	+	ACGTG	bZIP	AT3G54620;AT4G02640
MS.gene004678.t1	TF_motif_seq_0241		23	-	GTAAT	ZF-HD	AT1G75240
MS.gene004678.t1	TF_motif_seq_0241		48	-	CTAAT	ZF-HD	AT1G75240
MS.gene004678.t1	TF_motif_seq_0241		54	+	ATTAA	ZF-HD	AT1G75240
MS.gene004678.t1	TF_motif_seq_0241		230	+	ATTAA	ZF-HD	AT1G75240
MS.gene004678.t1	TF_motif_seq_0241		247	+	ATTAT	ZF-HD	AT1G75240
MS.gene004678.t1	TF_motif_seq_0241		250	+	ATTAA	ZF-HD	AT1G75240
MS.gene004678.t1	TF_motif_seq_0241		251	-	TTAAT	ZF-HD	AT1G75240
MS.gene004678.t1	TF_motif_seq_0241		254	+	ATTAC	ZF-HD	AT1G75240
MS.gene004678.t1	TF_motif_seq_0241		267	+	ATTAA	ZF-HD	AT1G75240
MS.gene004678.t1	TF_motif_seq_0241		268	-	TTAAT	ZF-HD	AT1G75240
MS.gene004678.t1	TF_motif_seq_0241		338	-	TTAAT	ZF-HD	AT1G75240
MS.gene004678.t1	TF_motif_seq_0241		476	+	ATTAC	ZF-HD	AT1G75240
MS.gene004678.t1	TF_motif_seq_0241		567	-	ATAAT	ZF-HD	AT1G75240
MS.gene004678.t1	TF_motif_seq_0241		631	-	CTAAT	ZF-HD	AT1G75240
MS.gene004678.t1	TF_motif_seq_0241		662	+	ATTAA	ZF-HD	AT1G75240
MS.gene004678.t1	TF_motif_seq_0241		663	-	TTAAT	ZF-HD	AT1G75240
MS.gene004678.t1	TF_motif_seq_0241		1069	+	ATTAT	ZF-HD	AT1G75240
MS.gene004678.t1	TF_motif_seq_0241		1088	+	ATTAT	ZF-HD	AT1G75240
MS.gene004678.t1	TF_motif_seq_0241		1116	+	ATTAA	ZF-HD	AT1G75240
MS.gene004678.t1	TF_motif_seq_0241		1127	+	ATTAA	ZF-HD	AT1G75240
MS.gene004678.t1	TF_motif_seq_0241		1128	-	TTAAT	ZF-HD	AT1G75240
MS.gene004678.t1	TF_motif_seq_0241		1138	-	ATAAT	ZF-HD	AT1G75240
MS.gene004678.t1	TF_motif_seq_0241		1194	+	ATTAC	ZF-HD	AT1G75240
MS.gene004678.t1	TF_motif_seq_0241		1279	-	GTAAT	ZF-HD	AT1G75240
MS.gene004678.t1	TF_motif_seq_0241		1337	-	ATAAT	ZF-HD	AT1G75240
MS.gene004678.t1	TF_motif_seq_0241		1340	-	ATAAT	ZF-HD	AT1G75240
MS.gene004678.t1	TF_motif_seq_0241		1360	+	ATTAC	ZF-HD	AT1G75240
MS.gene004678.t1	TF_motif_seq_0241		1391	+	ATTAT	ZF-HD	AT1G75240
MS.gene004678.t1	TF_motif_seq_0241		1842	-	CTAAT	ZF-HD	AT1G75240
MS.gene004678.t1	TF_motif_seq_0241		1898	+	ATTAA	ZF-HD	AT1G75240
MS.gene004678.t1	TF_motif_seq_0241		1899	-	TTAAT	ZF-HD	AT1G75240
MS.gene004678.t1	TF_motif_seq_0243		114	+	GATAA	GATA; tify	AT1G51600;AT2G45050;AT3G06740;AT3G16870;AT3G21175;AT3G24050;AT3G54810;AT3G60530;AT4G17570;AT4G24470;AT4G26150;AT4G32890;AT4G34680;AT5G25830;AT5G26930;AT5G56860;AT5G66320;AT2G18380;AT3G50870;AT4G36620
MS.gene004678.t1	TF_motif_seq_0243		143	-	ATATC	GATA; tify	AT1G51600;AT2G45050;AT3G06740;AT3G16870;AT3G21175;AT3G24050;AT3G54810;AT3G60530;AT4G17570;AT4G24470;AT4G26150;AT4G32890;AT4G34680;AT5G25830;AT5G26930;AT5G56860;AT5G66320;AT2G18380;AT3G50870;AT4G36620
MS.gene004678.t1	TF_motif_seq_0243		262	-	TTATC	GATA; tify	AT1G51600;AT2G45050;AT3G06740;AT3G16870;AT3G21175;AT3G24050;AT3G54810;AT3G60530;AT4G17570;AT4G24470;AT4G26150;AT4G32890;AT4G34680;AT5G25830;AT5G26930;AT5G56860;AT5G66320;AT2G18380;AT3G50870;AT4G36620
MS.gene004678.t1	TF_motif_seq_0243		273	-	ATATC	GATA; tify	AT1G51600;AT2G45050;AT3G06740;AT3G16870;AT3G21175;AT3G24050;AT3G54810;AT3G60530;AT4G17570;AT4G24470;AT4G26150;AT4G32890;AT4G34680;AT5G25830;AT5G26930;AT5G56860;AT5G66320;AT2G18380;AT3G50870;AT4G36620
MS.gene004678.t1	TF_motif_seq_0243		287	-	TTATC	GATA; tify	AT1G51600;AT2G45050;AT3G06740;AT3G16870;AT3G21175;AT3G24050;AT3G54810;AT3G60530;AT4G17570;AT4G24470;AT4G26150;AT4G32890;AT4G34680;AT5G25830;AT5G26930;AT5G56860;AT5G66320;AT2G18380;AT3G50870;AT4G36620
MS.gene004678.t1	TF_motif_seq_0243		341	-	ATATC	GATA; tify	AT1G51600;AT2G45050;AT3G06740;AT3G16870;AT3G21175;AT3G24050;AT3G54810;AT3G60530;AT4G17570;AT4G24470;AT4G26150;AT4G32890;AT4G34680;AT5G25830;AT5G26930;AT5G56860;AT5G66320;AT2G18380;AT3G50870;AT4G36620
MS.gene004678.t1	TF_motif_seq_0243		358	+	GATAA	GATA; tify	AT1G51600;AT2G45050;AT3G06740;AT3G16870;AT3G21175;AT3G24050;AT3G54810;AT3G60530;AT4G17570;AT4G24470;AT4G26150;AT4G32890;AT4G34680;AT5G25830;AT5G26930;AT5G56860;AT5G66320;AT2G18380;AT3G50870;AT4G36620
MS.gene004678.t1	TF_motif_seq_0243		440	+	GATAG	GATA; tify	AT1G51600;AT2G45050;AT3G06740;AT3G16870;AT3G21175;AT3G24050;AT3G54810;AT3G60530;AT4G17570;AT4G24470;AT4G26150;AT4G32890;AT4G34680;AT5G25830;AT5G26930;AT5G56860;AT5G66320;AT2G18380;AT3G50870;AT4G36620
MS.gene004678.t1	TF_motif_seq_0243		566	+	GATAA	GATA; tify	AT1G51600;AT2G45050;AT3G06740;AT3G16870;AT3G21175;AT3G24050;AT3G54810;AT3G60530;AT4G17570;AT4G24470;AT4G26150;AT4G32890;AT4G34680;AT5G25830;AT5G26930;AT5G56860;AT5G66320;AT2G18380;AT3G50870;AT4G36620
MS.gene004678.t1	TF_motif_seq_0243		1070	-	TTATC	GATA; tify	AT1G51600;AT2G45050;AT3G06740;AT3G16870;AT3G21175;AT3G24050;AT3G54810;AT3G60530;AT4G17570;AT4G24470;AT4G26150;AT4G32890;AT4G34680;AT5G25830;AT5G26930;AT5G56860;AT5G66320;AT2G18380;AT3G50870;AT4G36620
MS.gene004678.t1	TF_motif_seq_0243		1076	-	TTATC	GATA; tify	AT1G51600;AT2G45050;AT3G06740;AT3G16870;AT3G21175;AT3G24050;AT3G54810;AT3G60530;AT4G17570;AT4G24470;AT4G26150;AT4G32890;AT4G34680;AT5G25830;AT5G26930;AT5G56860;AT5G66320;AT2G18380;AT3G50870;AT4G36620
MS.gene004678.t1	TF_motif_seq_0243		1171	+	GATAT	GATA; tify	AT1G51600;AT2G45050;AT3G06740;AT3G16870;AT3G21175;AT3G24050;AT3G54810;AT3G60530;AT4G17570;AT4G24470;AT4G26150;AT4G32890;AT4G34680;AT5G25830;AT5G26930;AT5G56860;AT5G66320;AT2G18380;AT3G50870;AT4G36620
MS.gene004678.t1	TF_motif_seq_0243		1188	-	GTATC	GATA; tify	AT1G51600;AT2G45050;AT3G06740;AT3G16870;AT3G21175;AT3G24050;AT3G54810;AT3G60530;AT4G17570;AT4G24470;AT4G26150;AT4G32890;AT4G34680;AT5G25830;AT5G26930;AT5G56860;AT5G66320;AT2G18380;AT3G50870;AT4G36620
MS.gene004678.t1	TF_motif_seq_0243		1272	+	GATAG	GATA; tify	AT1G51600;AT2G45050;AT3G06740;AT3G16870;AT3G21175;AT3G24050;AT3G54810;AT3G60530;AT4G17570;AT4G24470;AT4G26150;AT4G32890;AT4G34680;AT5G25830;AT5G26930;AT5G56860;AT5G66320;AT2G18380;AT3G50870;AT4G36620
MS.gene004678.t1	TF_motif_seq_0243		1320	-	TTATC	GATA; tify	AT1G51600;AT2G45050;AT3G06740;AT3G16870;AT3G21175;AT3G24050;AT3G54810;AT3G60530;AT4G17570;AT4G24470;AT4G26150;AT4G32890;AT4G34680;AT5G25830;AT5G26930;AT5G56860;AT5G66320;AT2G18380;AT3G50870;AT4G36620
MS.gene004678.t1	TF_motif_seq_0243		1345	-	CTATC	GATA; tify	AT1G51600;AT2G45050;AT3G06740;AT3G16870;AT3G21175;AT3G24050;AT3G54810;AT3G60530;AT4G17570;AT4G24470;AT4G26150;AT4G32890;AT4G34680;AT5G25830;AT5G26930;AT5G56860;AT5G66320;AT2G18380;AT3G50870;AT4G36620
MS.gene004678.t1	TF_motif_seq_0243		1392	-	TTATC	GATA; tify	AT1G51600;AT2G45050;AT3G06740;AT3G16870;AT3G21175;AT3G24050;AT3G54810;AT3G60530;AT4G17570;AT4G24470;AT4G26150;AT4G32890;AT4G34680;AT5G25830;AT5G26930;AT5G56860;AT5G66320;AT2G18380;AT3G50870;AT4G36620
MS.gene004678.t1	TF_motif_seq_0243		1458	+	GATAT	GATA; tify	AT1G51600;AT2G45050;AT3G06740;AT3G16870;AT3G21175;AT3G24050;AT3G54810;AT3G60530;AT4G17570;AT4G24470;AT4G26150;AT4G32890;AT4G34680;AT5G25830;AT5G26930;AT5G56860;AT5G66320;AT2G18380;AT3G50870;AT4G36620
MS.gene004678.t1	TF_motif_seq_0243		1466	-	ATATC	GATA; tify	AT1G51600;AT2G45050;AT3G06740;AT3G16870;AT3G21175;AT3G24050;AT3G54810;AT3G60530;AT4G17570;AT4G24470;AT4G26150;AT4G32890;AT4G34680;AT5G25830;AT5G26930;AT5G56860;AT5G66320;AT2G18380;AT3G50870;AT4G36620
MS.gene004678.t1	TF_motif_seq_0243		1667	-	GTATC	GATA; tify	AT1G51600;AT2G45050;AT3G06740;AT3G16870;AT3G21175;AT3G24050;AT3G54810;AT3G60530;AT4G17570;AT4G24470;AT4G26150;AT4G32890;AT4G34680;AT5G25830;AT5G26930;AT5G56860;AT5G66320;AT2G18380;AT3G50870;AT4G36620
MS.gene004678.t1	TF_motif_seq_0243		1892	+	GATAT	GATA; tify	AT1G51600;AT2G45050;AT3G06740;AT3G16870;AT3G21175;AT3G24050;AT3G54810;AT3G60530;AT4G17570;AT4G24470;AT4G26150;AT4G32890;AT4G34680;AT5G25830;AT5G26930;AT5G56860;AT5G66320;AT2G18380;AT3G50870;AT4G36620
MS.gene004678.t1	TF_motif_seq_0244		690	-	TGTAC	SBP	AT2G33810;AT2G47070
MS.gene004678.t1	TF_motif_seq_0244		691	+	GTACT	SBP	AT2G33810;AT2G47070
MS.gene004678.t1	TF_motif_seq_0244		759	-	GGTAC	SBP	AT2G33810;AT2G47070
MS.gene004678.t1	TF_motif_seq_0244		760	+	GTACA	SBP	AT2G33810;AT2G47070
MS.gene004678.t1	TF_motif_seq_0244		996	-	TGTAC	SBP	AT2G33810;AT2G47070
MS.gene004678.t1	TF_motif_seq_0244		997	+	GTACA	SBP	AT2G33810;AT2G47070
MS.gene004678.t1	TF_motif_seq_0244		1218	-	TGTAC	SBP	AT2G33810;AT2G47070
MS.gene004678.t1	TF_motif_seq_0244		1219	+	GTACA	SBP	AT2G33810;AT2G47070
MS.gene004678.t1	TF_motif_seq_0244		1330	-	TGTAC	SBP	AT2G33810;AT2G47070
MS.gene004678.t1	TF_motif_seq_0244		1331	+	GTACT	SBP	AT2G33810;AT2G47070
MS.gene004678.t1	TF_motif_seq_0244		1398	-	CGTAC	SBP	AT2G33810;AT2G47070
MS.gene004678.t1	TF_motif_seq_0244		1399	+	GTACA	SBP	AT2G33810;AT2G47070
MS.gene004678.t1	TF_motif_seq_0246		65	+	TGACT	Homeodomain; TALE	AT1G23380;AT1G62360;AT1G70510;AT4G08150
MS.gene004678.t1	TF_motif_seq_0246		304	-	GGTCA	Homeodomain; TALE	AT1G23380;AT1G62360;AT1G70510;AT4G08150
MS.gene004678.t1	TF_motif_seq_0246		308	-	AGTCA	Homeodomain; TALE	AT1G23380;AT1G62360;AT1G70510;AT4G08150
MS.gene004678.t1	TF_motif_seq_0246		627	+	TGACC	Homeodomain; TALE	AT1G23380;AT1G62360;AT1G70510;AT4G08150
MS.gene004678.t1	TF_motif_seq_0246		752	-	AGTCA	Homeodomain; TALE	AT1G23380;AT1G62360;AT1G70510;AT4G08150
MS.gene004678.t1	TF_motif_seq_0246		772	-	CGTCA	Homeodomain; TALE	AT1G23380;AT1G62360;AT1G70510;AT4G08150
MS.gene004678.t1	TF_motif_seq_0246		890	+	TGACT	Homeodomain; TALE	AT1G23380;AT1G62360;AT1G70510;AT4G08150
MS.gene004678.t1	TF_motif_seq_0246		931	+	TGACC	Homeodomain; TALE	AT1G23380;AT1G62360;AT1G70510;AT4G08150
MS.gene004678.t1	TF_motif_seq_0246		1010	-	AGTCA	Homeodomain; TALE	AT1G23380;AT1G62360;AT1G70510;AT4G08150
MS.gene004678.t1	TF_motif_seq_0246		1421	+	TGACT	Homeodomain; TALE	AT1G23380;AT1G62360;AT1G70510;AT4G08150
MS.gene004678.t1	TF_motif_seq_0246		1510	-	AGTCA	Homeodomain; TALE	AT1G23380;AT1G62360;AT1G70510;AT4G08150
MS.gene004678.t1	TF_motif_seq_0246		1823	-	TGTCA	Homeodomain; TALE	AT1G23380;AT1G62360;AT1G70510;AT4G08150
MS.gene004678.t1	TF_motif_seq_0246		1938	+	TGACT	Homeodomain; TALE	AT1G23380;AT1G62360;AT1G70510;AT4G08150
MS.gene004678.t1	TF_motif_seq_0252		203	-	AATCT	Myb/SANT; MYB; ARR-B;MYB;ARR-B	AT2G01760;AT3G16857;AT4G16110;AT4G18020;AT4G31920;AT5G58080;AT1G67710;AT1G49190;AT2G25180;AT5G49240
MS.gene004678.t1	TF_motif_seq_0252		211	+	GGATT	Myb/SANT; MYB; ARR-B;MYB;ARR-B	AT2G01760;AT3G16857;AT4G16110;AT4G18020;AT4G31920;AT5G58080;AT1G67710;AT1G49190;AT2G25180;AT5G49240
MS.gene004678.t1	TF_motif_seq_0252		313	-	AATCT	Myb/SANT; MYB; ARR-B;MYB;ARR-B	AT2G01760;AT3G16857;AT4G16110;AT4G18020;AT4G31920;AT5G58080;AT1G67710;AT1G49190;AT2G25180;AT5G49240
MS.gene004678.t1	TF_motif_seq_0252		572	+	GGATT	Myb/SANT; MYB; ARR-B;MYB;ARR-B	AT2G01760;AT3G16857;AT4G16110;AT4G18020;AT4G31920;AT5G58080;AT1G67710;AT1G49190;AT2G25180;AT5G49240
MS.gene004678.t1	TF_motif_seq_0252		665	-	AATCT	Myb/SANT; MYB; ARR-B;MYB;ARR-B	AT2G01760;AT3G16857;AT4G16110;AT4G18020;AT4G31920;AT5G58080;AT1G67710;AT1G49190;AT2G25180;AT5G49240
MS.gene004678.t1	TF_motif_seq_0252		1064	-	AATCC	Myb/SANT; MYB; ARR-B;MYB;ARR-B	AT2G01760;AT3G16857;AT4G16110;AT4G18020;AT4G31920;AT5G58080;AT1G67710;AT1G49190;AT2G25180;AT5G49240
MS.gene004678.t1	TF_motif_seq_0252		1098	-	AATCC	Myb/SANT; MYB; ARR-B;MYB;ARR-B	AT2G01760;AT3G16857;AT4G16110;AT4G18020;AT4G31920;AT5G58080;AT1G67710;AT1G49190;AT2G25180;AT5G49240
MS.gene004678.t1	TF_motif_seq_0252		1342	-	AATCT	Myb/SANT; MYB; ARR-B;MYB;ARR-B	AT2G01760;AT3G16857;AT4G16110;AT4G18020;AT4G31920;AT5G58080;AT1G67710;AT1G49190;AT2G25180;AT5G49240
MS.gene004678.t1	TF_motif_seq_0252		1657	-	AATCT	Myb/SANT; MYB; ARR-B;MYB;ARR-B	AT2G01760;AT3G16857;AT4G16110;AT4G18020;AT4G31920;AT5G58080;AT1G67710;AT1G49190;AT2G25180;AT5G49240
MS.gene004678.t1	TF_motif_seq_0254		8	-	TTGAT	AP2; ERF	AT3G14230
MS.gene004678.t1	TF_motif_seq_0254		15	+	ATCAA	AP2; ERF	AT3G14230
MS.gene004678.t1	TF_motif_seq_0254		26	+	ATTTA	AP2; ERF	AT3G14230
MS.gene004678.t1	TF_motif_seq_0254		29	-	TAGAC	AP2; ERF	AT3G14230
MS.gene004678.t1	TF_motif_seq_0254		46	+	ATCTA	AP2; ERF	AT3G14230
MS.gene004678.t1	TF_motif_seq_0254		108	-	TATAT	AP2; ERF	AT3G14230
MS.gene004678.t1	TF_motif_seq_0254		112	-	TTGAT	AP2; ERF	AT3G14230
MS.gene004678.t1	TF_motif_seq_0254		128	-	TTGAT	AP2; ERF	AT3G14230
MS.gene004678.t1	TF_motif_seq_0254		136	-	TAGAC	AP2; ERF	AT3G14230
MS.gene004678.t1	TF_motif_seq_0254		145	+	ATCCA	AP2; ERF	AT3G14230
MS.gene004678.t1	TF_motif_seq_0254		152	+	ATTTA	AP2; ERF	AT3G14230
MS.gene004678.t1	TF_motif_seq_0254		162	-	TAGAC	AP2; ERF	AT3G14230
MS.gene004678.t1	TF_motif_seq_0254		169	+	ATCTT	AP2; ERF	AT3G14230
MS.gene004678.t1	TF_motif_seq_0254		191	+	ATCAA	AP2; ERF	AT3G14230
MS.gene004678.t1	TF_motif_seq_0254		204	+	ATCTA	AP2; ERF	AT3G14230
MS.gene004678.t1	TF_motif_seq_0254		216	-	GAGAT	AP2; ERF	AT3G14230
MS.gene004678.t1	TF_motif_seq_0254		271	+	ATATA	AP2; ERF	AT3G14230
MS.gene004678.t1	TF_motif_seq_0254		272	-	TATAT	AP2; ERF	AT3G14230
MS.gene004678.t1	TF_motif_seq_0254		314	+	ATCTT	AP2; ERF	AT3G14230
MS.gene004678.t1	TF_motif_seq_0254		331	-	TAAAT	AP2; ERF	AT3G14230
MS.gene004678.t1	TF_motif_seq_0254		343	+	ATCAA	AP2; ERF	AT3G14230
MS.gene004678.t1	TF_motif_seq_0254		356	-	GAGAT	AP2; ERF	AT3G14230
MS.gene004678.t1	TF_motif_seq_0254		360	-	TAAAT	AP2; ERF	AT3G14230
MS.gene004678.t1	TF_motif_seq_0254		366	+	ATTTA	AP2; ERF	AT3G14230
MS.gene004678.t1	TF_motif_seq_0254		377	+	ATTTA	AP2; ERF	AT3G14230
MS.gene004678.t1	TF_motif_seq_0254		390	-	AAGAT	AP2; ERF	AT3G14230
MS.gene004678.t1	TF_motif_seq_0254		417	-	TGGAT	AP2; ERF	AT3G14230
MS.gene004678.t1	TF_motif_seq_0254		420	+	ATCTT	AP2; ERF	AT3G14230
MS.gene004678.t1	TF_motif_seq_0254		438	-	TTGAT	AP2; ERF	AT3G14230
MS.gene004678.t1	TF_motif_seq_0254		459	+	ATGTA	AP2; ERF	AT3G14230
MS.gene004678.t1	TF_motif_seq_0254		473	-	TAAAT	AP2; ERF	AT3G14230
MS.gene004678.t1	TF_motif_seq_0254		509	-	TAGGT	AP2; ERF	AT3G14230
MS.gene004678.t1	TF_motif_seq_0254		543	-	TAGAT	AP2; ERF	AT3G14230
MS.gene004678.t1	TF_motif_seq_0254		546	+	ATGTA	AP2; ERF	AT3G14230
MS.gene004678.t1	TF_motif_seq_0254		564	-	GAGAT	AP2; ERF	AT3G14230
MS.gene004678.t1	TF_motif_seq_0254		571	-	TGGAT	AP2; ERF	AT3G14230
MS.gene004678.t1	TF_motif_seq_0254		576	-	TCGAT	AP2; ERF	AT3G14230
MS.gene004678.t1	TF_motif_seq_0254		583	+	TTCTA	AP2; ERF	AT3G14230
MS.gene004678.t1	TF_motif_seq_0254		593	+	CTCTA	AP2; ERF	AT3G14230
MS.gene004678.t1	TF_motif_seq_0254		596	-	TAGTT	AP2; ERF	AT3G14230
MS.gene004678.t1	TF_motif_seq_0254		629	+	ACCTA	AP2; ERF	AT3G14230
MS.gene004678.t1	TF_motif_seq_0254		647	-	TGGAT	AP2; ERF	AT3G14230
MS.gene004678.t1	TF_motif_seq_0254		666	+	ATCTT	AP2; ERF	AT3G14230
MS.gene004678.t1	TF_motif_seq_0254		687	+	ATCTG	AP2; ERF	AT3G14230
MS.gene004678.t1	TF_motif_seq_0254		711	+	ATCAA	AP2; ERF	AT3G14230
MS.gene004678.t1	TF_motif_seq_0254		807	-	GAGAT	AP2; ERF	AT3G14230
MS.gene004678.t1	TF_motif_seq_0254		872	-	TTGAT	AP2; ERF	AT3G14230
MS.gene004678.t1	TF_motif_seq_0254		895	-	TAGAC	AP2; ERF	AT3G14230
MS.gene004678.t1	TF_motif_seq_0254		901	+	ATCAA	AP2; ERF	AT3G14230
MS.gene004678.t1	TF_motif_seq_0254		910	+	AGCTA	AP2; ERF	AT3G14230
MS.gene004678.t1	TF_motif_seq_0254		942	+	ATCAA	AP2; ERF	AT3G14230
MS.gene004678.t1	TF_motif_seq_0254		946	+	AGCTA	AP2; ERF	AT3G14230
MS.gene004678.t1	TF_motif_seq_0254		951	+	AGCTA	AP2; ERF	AT3G14230
MS.gene004678.t1	TF_motif_seq_0254		998	-	TACAT	AP2; ERF	AT3G14230
MS.gene004678.t1	TF_motif_seq_0254		1015	+	ATGTA	AP2; ERF	AT3G14230
MS.gene004678.t1	TF_motif_seq_0254		1018	-	TATAT	AP2; ERF	AT3G14230
MS.gene004678.t1	TF_motif_seq_0254		1019	+	ATATA	AP2; ERF	AT3G14230
MS.gene004678.t1	TF_motif_seq_0254		1065	+	ATCCA	AP2; ERF	AT3G14230
MS.gene004678.t1	TF_motif_seq_0254		1078	+	ATCTT	AP2; ERF	AT3G14230
MS.gene004678.t1	TF_motif_seq_0254		1084	+	ATTTA	AP2; ERF	AT3G14230
MS.gene004678.t1	TF_motif_seq_0254		1090	-	TATAT	AP2; ERF	AT3G14230
MS.gene004678.t1	TF_motif_seq_0254		1141	+	ATTTA	AP2; ERF	AT3G14230
MS.gene004678.t1	TF_motif_seq_0254		1162	+	ATCAA	AP2; ERF	AT3G14230
MS.gene004678.t1	TF_motif_seq_0254		1169	-	GAGAT	AP2; ERF	AT3G14230
MS.gene004678.t1	TF_motif_seq_0254		1190	+	ATCGA	AP2; ERF	AT3G14230
MS.gene004678.t1	TF_motif_seq_0254		1191	-	TCGAT	AP2; ERF	AT3G14230
MS.gene004678.t1	TF_motif_seq_0254		1220	-	TACAT	AP2; ERF	AT3G14230
MS.gene004678.t1	TF_motif_seq_0254		1223	+	ATCTC	AP2; ERF	AT3G14230
MS.gene004678.t1	TF_motif_seq_0254		1234	+	ATGTA	AP2; ERF	AT3G14230
MS.gene004678.t1	TF_motif_seq_0254		1265	-	GAGAT	AP2; ERF	AT3G14230
MS.gene004678.t1	TF_motif_seq_0254		1274	-	TAGAT	AP2; ERF	AT3G14230
MS.gene004678.t1	TF_motif_seq_0254		1277	+	ATGTA	AP2; ERF	AT3G14230
MS.gene004678.t1	TF_motif_seq_0254		1318	+	ATTTA	AP2; ERF	AT3G14230
MS.gene004678.t1	TF_motif_seq_0254		1343	+	ATCTA	AP2; ERF	AT3G14230
MS.gene004678.t1	TF_motif_seq_0254		1386	-	TATAT	AP2; ERF	AT3G14230
MS.gene004678.t1	TF_motif_seq_0254		1387	+	ATATA	AP2; ERF	AT3G14230
MS.gene004678.t1	TF_motif_seq_0254		1388	-	TATAT	AP2; ERF	AT3G14230
MS.gene004678.t1	TF_motif_seq_0254		1394	+	ATCTC	AP2; ERF	AT3G14230
MS.gene004678.t1	TF_motif_seq_0254		1431	+	AACTA	AP2; ERF	AT3G14230
MS.gene004678.t1	TF_motif_seq_0254		1435	+	AACTA	AP2; ERF	AT3G14230
MS.gene004678.t1	TF_motif_seq_0254		1449	+	AACTA	AP2; ERF	AT3G14230
MS.gene004678.t1	TF_motif_seq_0254		1459	+	ATATA	AP2; ERF	AT3G14230
MS.gene004678.t1	TF_motif_seq_0254		1473	-	TATAT	AP2; ERF	AT3G14230
MS.gene004678.t1	TF_motif_seq_0254		1476	+	ATGTA	AP2; ERF	AT3G14230
MS.gene004678.t1	TF_motif_seq_0254		1500	-	TAGAC	AP2; ERF	AT3G14230
MS.gene004678.t1	TF_motif_seq_0254		1558	-	TAAAT	AP2; ERF	AT3G14230
MS.gene004678.t1	TF_motif_seq_0254		1561	+	ATCAA	AP2; ERF	AT3G14230
MS.gene004678.t1	TF_motif_seq_0254		1610	+	TTCTA	AP2; ERF	AT3G14230
MS.gene004678.t1	TF_motif_seq_0254		1615	+	TTCTA	AP2; ERF	AT3G14230
MS.gene004678.t1	TF_motif_seq_0254		1618	-	TATAT	AP2; ERF	AT3G14230
MS.gene004678.t1	TF_motif_seq_0254		1619	+	ATATA	AP2; ERF	AT3G14230
MS.gene004678.t1	TF_motif_seq_0254		1620	-	TATAT	AP2; ERF	AT3G14230
MS.gene004678.t1	TF_motif_seq_0254		1626	+	ATCTT	AP2; ERF	AT3G14230
MS.gene004678.t1	TF_motif_seq_0254		1639	+	ATATA	AP2; ERF	AT3G14230
MS.gene004678.t1	TF_motif_seq_0254		1649	+	ATTTA	AP2; ERF	AT3G14230
MS.gene004678.t1	TF_motif_seq_0254		1658	+	ATCTT	AP2; ERF	AT3G14230
MS.gene004678.t1	TF_motif_seq_0254		1669	+	ATCCA	AP2; ERF	AT3G14230
MS.gene004678.t1	TF_motif_seq_0254		1720	+	ACCTA	AP2; ERF	AT3G14230
MS.gene004678.t1	TF_motif_seq_0254		1752	+	TTCTA	AP2; ERF	AT3G14230
MS.gene004678.t1	TF_motif_seq_0254		1755	-	TATAT	AP2; ERF	AT3G14230
MS.gene004678.t1	TF_motif_seq_0254		1756	+	ATATA	AP2; ERF	AT3G14230
MS.gene004678.t1	TF_motif_seq_0254		1787	+	ATCTT	AP2; ERF	AT3G14230
MS.gene004678.t1	TF_motif_seq_0254		1799	-	TTGAT	AP2; ERF	AT3G14230
MS.gene004678.t1	TF_motif_seq_0254		1812	+	GTCTA	AP2; ERF	AT3G14230
MS.gene004678.t1	TF_motif_seq_0254		1816	+	ATTTA	AP2; ERF	AT3G14230
MS.gene004678.t1	TF_motif_seq_0254		1840	+	AACTA	AP2; ERF	AT3G14230
MS.gene004678.t1	TF_motif_seq_0254		1890	-	TAGAT	AP2; ERF	AT3G14230
MS.gene004678.t1	TF_motif_seq_0254		1934	-	TAAAT	AP2; ERF	AT3G14230
MS.gene004678.t1	TF_motif_seq_0254		1973	+	ATCTC	AP2; ERF	AT3G14230
MS.gene004678.t1	TF_motif_seq_0255		480	+	CAACA	AP2; RAV; B3	AT1G25560;AT1G13260
MS.gene004678.t1	TF_motif_seq_0255		834	-	TGTTG	AP2; RAV; B3	AT1G25560;AT1G13260
MS.gene004678.t1	TF_motif_seq_0255		870	-	TGTTG	AP2; RAV; B3	AT1G25560;AT1G13260
MS.gene004678.t1	TF_motif_seq_0255		1002	-	TGTTG	AP2; RAV; B3	AT1G25560;AT1G13260
MS.gene004678.t1	TF_motif_seq_0255		1285	-	TGTTG	AP2; RAV; B3	AT1G25560;AT1G13260
MS.gene004678.t1	TF_motif_seq_0255		1327	-	TGTTG	AP2; RAV; B3	AT1G25560;AT1G13260
MS.gene004678.t1	TF_motif_seq_0255		1833	+	CAACA	AP2; RAV; B3	AT1G25560;AT1G13260
MS.gene004678.t1	TF_motif_seq_0257		4	+	ACAAT	NF-YB;NF-YA;NF-YC	AT1G09030;AT1G17590;AT1G21970;AT1G30500;AT1G54160;AT1G54830;AT1G56170;AT1G72830;AT2G38880;AT2G47810;AT3G05690;AT3G14020;AT3G20910;AT3G53340;AT4G14540;AT5G06510;AT5G12840;AT5G27910;AT5G38140;AT5G47640;AT5G47670;AT5G50470;AT5G50480
MS.gene004678.t1	TF_motif_seq_0257		7	-	ATTGA	NF-YB;NF-YA;NF-YC	AT1G09030;AT1G17590;AT1G21970;AT1G30500;AT1G54160;AT1G54830;AT1G56170;AT1G72830;AT2G38880;AT2G47810;AT3G05690;AT3G14020;AT3G20910;AT3G53340;AT4G14540;AT5G06510;AT5G12840;AT5G27910;AT5G38140;AT5G47640;AT5G47670;AT5G50470;AT5G50480
MS.gene004678.t1	TF_motif_seq_0257		48	+	CTAAT	NF-YB;NF-YA;NF-YC	AT1G09030;AT1G17590;AT1G21970;AT1G30500;AT1G54160;AT1G54830;AT1G56170;AT1G72830;AT2G38880;AT2G47810;AT3G05690;AT3G14020;AT3G20910;AT3G53340;AT4G14540;AT5G06510;AT5G12840;AT5G27910;AT5G38140;AT5G47640;AT5G47670;AT5G50470;AT5G50480
MS.gene004678.t1	TF_motif_seq_0257		60	+	ACAAT	NF-YB;NF-YA;NF-YC	AT1G09030;AT1G17590;AT1G21970;AT1G30500;AT1G54160;AT1G54830;AT1G56170;AT1G72830;AT2G38880;AT2G47810;AT3G05690;AT3G14020;AT3G20910;AT3G53340;AT4G14540;AT5G06510;AT5G12840;AT5G27910;AT5G38140;AT5G47640;AT5G47670;AT5G50470;AT5G50480
MS.gene004678.t1	TF_motif_seq_0257		63	-	ATTGA	NF-YB;NF-YA;NF-YC	AT1G09030;AT1G17590;AT1G21970;AT1G30500;AT1G54160;AT1G54830;AT1G56170;AT1G72830;AT2G38880;AT2G47810;AT3G05690;AT3G14020;AT3G20910;AT3G53340;AT4G14540;AT5G06510;AT5G12840;AT5G27910;AT5G38140;AT5G47640;AT5G47670;AT5G50470;AT5G50480
MS.gene004678.t1	TF_motif_seq_0257		99	-	CTTGG	NF-YB;NF-YA;NF-YC	AT1G09030;AT1G17590;AT1G21970;AT1G30500;AT1G54160;AT1G54830;AT1G56170;AT1G72830;AT2G38880;AT2G47810;AT3G05690;AT3G14020;AT3G20910;AT3G53340;AT4G14540;AT5G06510;AT5G12840;AT5G27910;AT5G38140;AT5G47640;AT5G47670;AT5G50470;AT5G50480
MS.gene004678.t1	TF_motif_seq_0257		111	-	ATTGA	NF-YB;NF-YA;NF-YC	AT1G09030;AT1G17590;AT1G21970;AT1G30500;AT1G54160;AT1G54830;AT1G56170;AT1G72830;AT2G38880;AT2G47810;AT3G05690;AT3G14020;AT3G20910;AT3G53340;AT4G14540;AT5G06510;AT5G12840;AT5G27910;AT5G38140;AT5G47640;AT5G47670;AT5G50470;AT5G50480
MS.gene004678.t1	TF_motif_seq_0257		122	-	ATTGG	NF-YB;NF-YA;NF-YC	AT1G09030;AT1G17590;AT1G21970;AT1G30500;AT1G54160;AT1G54830;AT1G56170;AT1G72830;AT2G38880;AT2G47810;AT3G05690;AT3G14020;AT3G20910;AT3G53340;AT4G14540;AT5G06510;AT5G12840;AT5G27910;AT5G38140;AT5G47640;AT5G47670;AT5G50470;AT5G50480
MS.gene004678.t1	TF_motif_seq_0257		149	+	ACAAT	NF-YB;NF-YA;NF-YC	AT1G09030;AT1G17590;AT1G21970;AT1G30500;AT1G54160;AT1G54830;AT1G56170;AT1G72830;AT2G38880;AT2G47810;AT3G05690;AT3G14020;AT3G20910;AT3G53340;AT4G14540;AT5G06510;AT5G12840;AT5G27910;AT5G38140;AT5G47640;AT5G47670;AT5G50470;AT5G50480
MS.gene004678.t1	TF_motif_seq_0257		181	+	CCAAT	NF-YB;NF-YA;NF-YC	AT1G09030;AT1G17590;AT1G21970;AT1G30500;AT1G54160;AT1G54830;AT1G56170;AT1G72830;AT2G38880;AT2G47810;AT3G05690;AT3G14020;AT3G20910;AT3G53340;AT4G14540;AT5G06510;AT5G12840;AT5G27910;AT5G38140;AT5G47640;AT5G47670;AT5G50470;AT5G50480
MS.gene004678.t1	TF_motif_seq_0257		183	-	AATGG	NF-YB;NF-YA;NF-YC	AT1G09030;AT1G17590;AT1G21970;AT1G30500;AT1G54160;AT1G54830;AT1G56170;AT1G72830;AT2G38880;AT2G47810;AT3G05690;AT3G14020;AT3G20910;AT3G53340;AT4G14540;AT5G06510;AT5G12840;AT5G27910;AT5G38140;AT5G47640;AT5G47670;AT5G50470;AT5G50480
MS.gene004678.t1	TF_motif_seq_0257		213	-	ATTGA	NF-YB;NF-YA;NF-YC	AT1G09030;AT1G17590;AT1G21970;AT1G30500;AT1G54160;AT1G54830;AT1G56170;AT1G72830;AT2G38880;AT2G47810;AT3G05690;AT3G14020;AT3G20910;AT3G53340;AT4G14540;AT5G06510;AT5G12840;AT5G27910;AT5G38140;AT5G47640;AT5G47670;AT5G50470;AT5G50480
MS.gene004678.t1	TF_motif_seq_0257		226	+	CCAAA	NF-YB;NF-YA;NF-YC	AT1G09030;AT1G17590;AT1G21970;AT1G30500;AT1G54160;AT1G54830;AT1G56170;AT1G72830;AT2G38880;AT2G47810;AT3G05690;AT3G14020;AT3G20910;AT3G53340;AT4G14540;AT5G06510;AT5G12840;AT5G27910;AT5G38140;AT5G47640;AT5G47670;AT5G50470;AT5G50480
MS.gene004678.t1	TF_motif_seq_0257		227	+	CAAAT	NF-YB;NF-YA;NF-YC	AT1G09030;AT1G17590;AT1G21970;AT1G30500;AT1G54160;AT1G54830;AT1G56170;AT1G72830;AT2G38880;AT2G47810;AT3G05690;AT3G14020;AT3G20910;AT3G53340;AT4G14540;AT5G06510;AT5G12840;AT5G27910;AT5G38140;AT5G47640;AT5G47670;AT5G50470;AT5G50480
MS.gene004678.t1	TF_motif_seq_0257		289	-	ATCGG	NF-YB;NF-YA;NF-YC	AT1G09030;AT1G17590;AT1G21970;AT1G30500;AT1G54160;AT1G54830;AT1G56170;AT1G72830;AT2G38880;AT2G47810;AT3G05690;AT3G14020;AT3G20910;AT3G53340;AT4G14540;AT5G06510;AT5G12840;AT5G27910;AT5G38140;AT5G47640;AT5G47670;AT5G50470;AT5G50480
MS.gene004678.t1	TF_motif_seq_0257		311	+	CAAAT	NF-YB;NF-YA;NF-YC	AT1G09030;AT1G17590;AT1G21970;AT1G30500;AT1G54160;AT1G54830;AT1G56170;AT1G72830;AT2G38880;AT2G47810;AT3G05690;AT3G14020;AT3G20910;AT3G53340;AT4G14540;AT5G06510;AT5G12840;AT5G27910;AT5G38140;AT5G47640;AT5G47670;AT5G50470;AT5G50480
MS.gene004678.t1	TF_motif_seq_0257		413	-	ATTGT	NF-YB;NF-YA;NF-YC	AT1G09030;AT1G17590;AT1G21970;AT1G30500;AT1G54160;AT1G54830;AT1G56170;AT1G72830;AT2G38880;AT2G47810;AT3G05690;AT3G14020;AT3G20910;AT3G53340;AT4G14540;AT5G06510;AT5G12840;AT5G27910;AT5G38140;AT5G47640;AT5G47670;AT5G50470;AT5G50480
MS.gene004678.t1	TF_motif_seq_0257		436	-	ATTTG	NF-YB;NF-YA;NF-YC	AT1G09030;AT1G17590;AT1G21970;AT1G30500;AT1G54160;AT1G54830;AT1G56170;AT1G72830;AT2G38880;AT2G47810;AT3G05690;AT3G14020;AT3G20910;AT3G53340;AT4G14540;AT5G06510;AT5G12840;AT5G27910;AT5G38140;AT5G47640;AT5G47670;AT5G50470;AT5G50480
MS.gene004678.t1	TF_motif_seq_0257		520	+	CCAAG	NF-YB;NF-YA;NF-YC	AT1G09030;AT1G17590;AT1G21970;AT1G30500;AT1G54160;AT1G54830;AT1G56170;AT1G72830;AT2G38880;AT2G47810;AT3G05690;AT3G14020;AT3G20910;AT3G53340;AT4G14540;AT5G06510;AT5G12840;AT5G27910;AT5G38140;AT5G47640;AT5G47670;AT5G50470;AT5G50480
MS.gene004678.t1	TF_motif_seq_0257		569	-	AATGG	NF-YB;NF-YA;NF-YC	AT1G09030;AT1G17590;AT1G21970;AT1G30500;AT1G54160;AT1G54830;AT1G56170;AT1G72830;AT2G38880;AT2G47810;AT3G05690;AT3G14020;AT3G20910;AT3G53340;AT4G14540;AT5G06510;AT5G12840;AT5G27910;AT5G38140;AT5G47640;AT5G47670;AT5G50470;AT5G50480
MS.gene004678.t1	TF_motif_seq_0257		574	-	ATTCG	NF-YB;NF-YA;NF-YC	AT1G09030;AT1G17590;AT1G21970;AT1G30500;AT1G54160;AT1G54830;AT1G56170;AT1G72830;AT2G38880;AT2G47810;AT3G05690;AT3G14020;AT3G20910;AT3G53340;AT4G14540;AT5G06510;AT5G12840;AT5G27910;AT5G38140;AT5G47640;AT5G47670;AT5G50470;AT5G50480
MS.gene004678.t1	TF_motif_seq_0257		611	-	ATAGG	NF-YB;NF-YA;NF-YC	AT1G09030;AT1G17590;AT1G21970;AT1G30500;AT1G54160;AT1G54830;AT1G56170;AT1G72830;AT2G38880;AT2G47810;AT3G05690;AT3G14020;AT3G20910;AT3G53340;AT4G14540;AT5G06510;AT5G12840;AT5G27910;AT5G38140;AT5G47640;AT5G47670;AT5G50470;AT5G50480
MS.gene004678.t1	TF_motif_seq_0257		631	+	CTAAT	NF-YB;NF-YA;NF-YC	AT1G09030;AT1G17590;AT1G21970;AT1G30500;AT1G54160;AT1G54830;AT1G56170;AT1G72830;AT2G38880;AT2G47810;AT3G05690;AT3G14020;AT3G20910;AT3G53340;AT4G14540;AT5G06510;AT5G12840;AT5G27910;AT5G38140;AT5G47640;AT5G47670;AT5G50470;AT5G50480
MS.gene004678.t1	TF_motif_seq_0257		633	-	AATGG	NF-YB;NF-YA;NF-YC	AT1G09030;AT1G17590;AT1G21970;AT1G30500;AT1G54160;AT1G54830;AT1G56170;AT1G72830;AT2G38880;AT2G47810;AT3G05690;AT3G14020;AT3G20910;AT3G53340;AT4G14540;AT5G06510;AT5G12840;AT5G27910;AT5G38140;AT5G47640;AT5G47670;AT5G50470;AT5G50480
MS.gene004678.t1	TF_motif_seq_0257		634	-	ATGGG	NF-YB;NF-YA;NF-YC	AT1G09030;AT1G17590;AT1G21970;AT1G30500;AT1G54160;AT1G54830;AT1G56170;AT1G72830;AT2G38880;AT2G47810;AT3G05690;AT3G14020;AT3G20910;AT3G53340;AT4G14540;AT5G06510;AT5G12840;AT5G27910;AT5G38140;AT5G47640;AT5G47670;AT5G50470;AT5G50480
MS.gene004678.t1	TF_motif_seq_0257		645	-	TTTGG	NF-YB;NF-YA;NF-YC	AT1G09030;AT1G17590;AT1G21970;AT1G30500;AT1G54160;AT1G54830;AT1G56170;AT1G72830;AT2G38880;AT2G47810;AT3G05690;AT3G14020;AT3G20910;AT3G53340;AT4G14540;AT5G06510;AT5G12840;AT5G27910;AT5G38140;AT5G47640;AT5G47670;AT5G50470;AT5G50480
MS.gene004678.t1	TF_motif_seq_0257		659	+	CCCAT	NF-YB;NF-YA;NF-YC	AT1G09030;AT1G17590;AT1G21970;AT1G30500;AT1G54160;AT1G54830;AT1G56170;AT1G72830;AT2G38880;AT2G47810;AT3G05690;AT3G14020;AT3G20910;AT3G53340;AT4G14540;AT5G06510;AT5G12840;AT5G27910;AT5G38140;AT5G47640;AT5G47670;AT5G50470;AT5G50480
MS.gene004678.t1	TF_motif_seq_0257		660	+	CCATT	NF-YB;NF-YA;NF-YC	AT1G09030;AT1G17590;AT1G21970;AT1G30500;AT1G54160;AT1G54830;AT1G56170;AT1G72830;AT2G38880;AT2G47810;AT3G05690;AT3G14020;AT3G20910;AT3G53340;AT4G14540;AT5G06510;AT5G12840;AT5G27910;AT5G38140;AT5G47640;AT5G47670;AT5G50470;AT5G50480
MS.gene004678.t1	TF_motif_seq_0257		776	-	ATTTG	NF-YB;NF-YA;NF-YC	AT1G09030;AT1G17590;AT1G21970;AT1G30500;AT1G54160;AT1G54830;AT1G56170;AT1G72830;AT2G38880;AT2G47810;AT3G05690;AT3G14020;AT3G20910;AT3G53340;AT4G14540;AT5G06510;AT5G12840;AT5G27910;AT5G38140;AT5G47640;AT5G47670;AT5G50470;AT5G50480
MS.gene004678.t1	TF_motif_seq_0257		830	+	ACAAT	NF-YB;NF-YA;NF-YC	AT1G09030;AT1G17590;AT1G21970;AT1G30500;AT1G54160;AT1G54830;AT1G56170;AT1G72830;AT2G38880;AT2G47810;AT3G05690;AT3G14020;AT3G20910;AT3G53340;AT4G14540;AT5G06510;AT5G12840;AT5G27910;AT5G38140;AT5G47640;AT5G47670;AT5G50470;AT5G50480
MS.gene004678.t1	TF_motif_seq_0257		839	-	CTTGG	NF-YB;NF-YA;NF-YC	AT1G09030;AT1G17590;AT1G21970;AT1G30500;AT1G54160;AT1G54830;AT1G56170;AT1G72830;AT2G38880;AT2G47810;AT3G05690;AT3G14020;AT3G20910;AT3G53340;AT4G14540;AT5G06510;AT5G12840;AT5G27910;AT5G38140;AT5G47640;AT5G47670;AT5G50470;AT5G50480
MS.gene004678.t1	TF_motif_seq_0257		898	+	ACAAT	NF-YB;NF-YA;NF-YC	AT1G09030;AT1G17590;AT1G21970;AT1G30500;AT1G54160;AT1G54830;AT1G56170;AT1G72830;AT2G38880;AT2G47810;AT3G05690;AT3G14020;AT3G20910;AT3G53340;AT4G14540;AT5G06510;AT5G12840;AT5G27910;AT5G38140;AT5G47640;AT5G47670;AT5G50470;AT5G50480
MS.gene004678.t1	TF_motif_seq_0257		918	-	AGTGG	NF-YB;NF-YA;NF-YC	AT1G09030;AT1G17590;AT1G21970;AT1G30500;AT1G54160;AT1G54830;AT1G56170;AT1G72830;AT2G38880;AT2G47810;AT3G05690;AT3G14020;AT3G20910;AT3G53340;AT4G14540;AT5G06510;AT5G12840;AT5G27910;AT5G38140;AT5G47640;AT5G47670;AT5G50470;AT5G50480
MS.gene004678.t1	TF_motif_seq_0257		1012	+	TCAAT	NF-YB;NF-YA;NF-YC	AT1G09030;AT1G17590;AT1G21970;AT1G30500;AT1G54160;AT1G54830;AT1G56170;AT1G72830;AT2G38880;AT2G47810;AT3G05690;AT3G14020;AT3G20910;AT3G53340;AT4G14540;AT5G06510;AT5G12840;AT5G27910;AT5G38140;AT5G47640;AT5G47670;AT5G50470;AT5G50480
MS.gene004678.t1	TF_motif_seq_0257		1051	+	CCAGT	NF-YB;NF-YA;NF-YC	AT1G09030;AT1G17590;AT1G21970;AT1G30500;AT1G54160;AT1G54830;AT1G56170;AT1G72830;AT2G38880;AT2G47810;AT3G05690;AT3G14020;AT3G20910;AT3G53340;AT4G14540;AT5G06510;AT5G12840;AT5G27910;AT5G38140;AT5G47640;AT5G47670;AT5G50470;AT5G50480
MS.gene004678.t1	TF_motif_seq_0257		1058	-	ATAGG	NF-YB;NF-YA;NF-YC	AT1G09030;AT1G17590;AT1G21970;AT1G30500;AT1G54160;AT1G54830;AT1G56170;AT1G72830;AT2G38880;AT2G47810;AT3G05690;AT3G14020;AT3G20910;AT3G53340;AT4G14540;AT5G06510;AT5G12840;AT5G27910;AT5G38140;AT5G47640;AT5G47670;AT5G50470;AT5G50480
MS.gene004678.t1	TF_motif_seq_0257		1067	+	CCATT	NF-YB;NF-YA;NF-YC	AT1G09030;AT1G17590;AT1G21970;AT1G30500;AT1G54160;AT1G54830;AT1G56170;AT1G72830;AT2G38880;AT2G47810;AT3G05690;AT3G14020;AT3G20910;AT3G53340;AT4G14540;AT5G06510;AT5G12840;AT5G27910;AT5G38140;AT5G47640;AT5G47670;AT5G50470;AT5G50480
MS.gene004678.t1	TF_motif_seq_0257		1096	+	TCAAT	NF-YB;NF-YA;NF-YC	AT1G09030;AT1G17590;AT1G21970;AT1G30500;AT1G54160;AT1G54830;AT1G56170;AT1G72830;AT2G38880;AT2G47810;AT3G05690;AT3G14020;AT3G20910;AT3G53340;AT4G14540;AT5G06510;AT5G12840;AT5G27910;AT5G38140;AT5G47640;AT5G47670;AT5G50470;AT5G50480
MS.gene004678.t1	TF_motif_seq_0257		1114	+	CCATT	NF-YB;NF-YA;NF-YC	AT1G09030;AT1G17590;AT1G21970;AT1G30500;AT1G54160;AT1G54830;AT1G56170;AT1G72830;AT2G38880;AT2G47810;AT3G05690;AT3G14020;AT3G20910;AT3G53340;AT4G14540;AT5G06510;AT5G12840;AT5G27910;AT5G38140;AT5G47640;AT5G47670;AT5G50470;AT5G50480
MS.gene004678.t1	TF_motif_seq_0257		1213	-	TTTGG	NF-YB;NF-YA;NF-YC	AT1G09030;AT1G17590;AT1G21970;AT1G30500;AT1G54160;AT1G54830;AT1G56170;AT1G72830;AT2G38880;AT2G47810;AT3G05690;AT3G14020;AT3G20910;AT3G53340;AT4G14540;AT5G06510;AT5G12840;AT5G27910;AT5G38140;AT5G47640;AT5G47670;AT5G50470;AT5G50480
MS.gene004678.t1	TF_motif_seq_0257		1325	-	ATTGT	NF-YB;NF-YA;NF-YC	AT1G09030;AT1G17590;AT1G21970;AT1G30500;AT1G54160;AT1G54830;AT1G56170;AT1G72830;AT2G38880;AT2G47810;AT3G05690;AT3G14020;AT3G20910;AT3G53340;AT4G14540;AT5G06510;AT5G12840;AT5G27910;AT5G38140;AT5G47640;AT5G47670;AT5G50470;AT5G50480
MS.gene004678.t1	TF_motif_seq_0257		1350	-	ATTGT	NF-YB;NF-YA;NF-YC	AT1G09030;AT1G17590;AT1G21970;AT1G30500;AT1G54160;AT1G54830;AT1G56170;AT1G72830;AT2G38880;AT2G47810;AT3G05690;AT3G14020;AT3G20910;AT3G53340;AT4G14540;AT5G06510;AT5G12840;AT5G27910;AT5G38140;AT5G47640;AT5G47670;AT5G50470;AT5G50480
MS.gene004678.t1	TF_motif_seq_0257		1463	+	ACAAT	NF-YB;NF-YA;NF-YC	AT1G09030;AT1G17590;AT1G21970;AT1G30500;AT1G54160;AT1G54830;AT1G56170;AT1G72830;AT2G38880;AT2G47810;AT3G05690;AT3G14020;AT3G20910;AT3G53340;AT4G14540;AT5G06510;AT5G12840;AT5G27910;AT5G38140;AT5G47640;AT5G47670;AT5G50470;AT5G50480
MS.gene004678.t1	TF_motif_seq_0257		1485	+	CCAAA	NF-YB;NF-YA;NF-YC	AT1G09030;AT1G17590;AT1G21970;AT1G30500;AT1G54160;AT1G54830;AT1G56170;AT1G72830;AT2G38880;AT2G47810;AT3G05690;AT3G14020;AT3G20910;AT3G53340;AT4G14540;AT5G06510;AT5G12840;AT5G27910;AT5G38140;AT5G47640;AT5G47670;AT5G50470;AT5G50480
MS.gene004678.t1	TF_motif_seq_0257		1491	-	ACTGG	NF-YB;NF-YA;NF-YC	AT1G09030;AT1G17590;AT1G21970;AT1G30500;AT1G54160;AT1G54830;AT1G56170;AT1G72830;AT2G38880;AT2G47810;AT3G05690;AT3G14020;AT3G20910;AT3G53340;AT4G14540;AT5G06510;AT5G12840;AT5G27910;AT5G38140;AT5G47640;AT5G47670;AT5G50470;AT5G50480
MS.gene004678.t1	TF_motif_seq_0257		1504	+	CCAAC	NF-YB;NF-YA;NF-YC	AT1G09030;AT1G17590;AT1G21970;AT1G30500;AT1G54160;AT1G54830;AT1G56170;AT1G72830;AT2G38880;AT2G47810;AT3G05690;AT3G14020;AT3G20910;AT3G53340;AT4G14540;AT5G06510;AT5G12840;AT5G27910;AT5G38140;AT5G47640;AT5G47670;AT5G50470;AT5G50480
MS.gene004678.t1	TF_motif_seq_0257		1508	+	CCAGT	NF-YB;NF-YA;NF-YC	AT1G09030;AT1G17590;AT1G21970;AT1G30500;AT1G54160;AT1G54830;AT1G56170;AT1G72830;AT2G38880;AT2G47810;AT3G05690;AT3G14020;AT3G20910;AT3G53340;AT4G14540;AT5G06510;AT5G12840;AT5G27910;AT5G38140;AT5G47640;AT5G47670;AT5G50470;AT5G50480
MS.gene004678.t1	TF_motif_seq_0257		1567	+	CCATT	NF-YB;NF-YA;NF-YC	AT1G09030;AT1G17590;AT1G21970;AT1G30500;AT1G54160;AT1G54830;AT1G56170;AT1G72830;AT2G38880;AT2G47810;AT3G05690;AT3G14020;AT3G20910;AT3G53340;AT4G14540;AT5G06510;AT5G12840;AT5G27910;AT5G38140;AT5G47640;AT5G47670;AT5G50470;AT5G50480
MS.gene004678.t1	TF_motif_seq_0257		1596	+	CCAAC	NF-YB;NF-YA;NF-YC	AT1G09030;AT1G17590;AT1G21970;AT1G30500;AT1G54160;AT1G54830;AT1G56170;AT1G72830;AT2G38880;AT2G47810;AT3G05690;AT3G14020;AT3G20910;AT3G53340;AT4G14540;AT5G06510;AT5G12840;AT5G27910;AT5G38140;AT5G47640;AT5G47670;AT5G50470;AT5G50480
MS.gene004678.t1	TF_motif_seq_0257		1600	+	CCAAA	NF-YB;NF-YA;NF-YC	AT1G09030;AT1G17590;AT1G21970;AT1G30500;AT1G54160;AT1G54830;AT1G56170;AT1G72830;AT2G38880;AT2G47810;AT3G05690;AT3G14020;AT3G20910;AT3G53340;AT4G14540;AT5G06510;AT5G12840;AT5G27910;AT5G38140;AT5G47640;AT5G47670;AT5G50470;AT5G50480
MS.gene004678.t1	TF_motif_seq_0257		1653	-	ATTGA	NF-YB;NF-YA;NF-YC	AT1G09030;AT1G17590;AT1G21970;AT1G30500;AT1G54160;AT1G54830;AT1G56170;AT1G72830;AT2G38880;AT2G47810;AT3G05690;AT3G14020;AT3G20910;AT3G53340;AT4G14540;AT5G06510;AT5G12840;AT5G27910;AT5G38140;AT5G47640;AT5G47670;AT5G50470;AT5G50480
MS.gene004678.t1	TF_motif_seq_0257		1809	-	ATTGT	NF-YB;NF-YA;NF-YC	AT1G09030;AT1G17590;AT1G21970;AT1G30500;AT1G54160;AT1G54830;AT1G56170;AT1G72830;AT2G38880;AT2G47810;AT3G05690;AT3G14020;AT3G20910;AT3G53340;AT4G14540;AT5G06510;AT5G12840;AT5G27910;AT5G38140;AT5G47640;AT5G47670;AT5G50470;AT5G50480
MS.gene004678.t1	TF_motif_seq_0257		1842	+	CTAAT	NF-YB;NF-YA;NF-YC	AT1G09030;AT1G17590;AT1G21970;AT1G30500;AT1G54160;AT1G54830;AT1G56170;AT1G72830;AT2G38880;AT2G47810;AT3G05690;AT3G14020;AT3G20910;AT3G53340;AT4G14540;AT5G06510;AT5G12840;AT5G27910;AT5G38140;AT5G47640;AT5G47670;AT5G50470;AT5G50480
MS.gene004678.t1	TF_motif_seq_0257		1869	+	CCTAT	NF-YB;NF-YA;NF-YC	AT1G09030;AT1G17590;AT1G21970;AT1G30500;AT1G54160;AT1G54830;AT1G56170;AT1G72830;AT2G38880;AT2G47810;AT3G05690;AT3G14020;AT3G20910;AT3G53340;AT4G14540;AT5G06510;AT5G12840;AT5G27910;AT5G38140;AT5G47640;AT5G47670;AT5G50470;AT5G50480
MS.gene004678.t1	TF_motif_seq_0257		1875	-	TTTGG	NF-YB;NF-YA;NF-YC	AT1G09030;AT1G17590;AT1G21970;AT1G30500;AT1G54160;AT1G54830;AT1G56170;AT1G72830;AT2G38880;AT2G47810;AT3G05690;AT3G14020;AT3G20910;AT3G53340;AT4G14540;AT5G06510;AT5G12840;AT5G27910;AT5G38140;AT5G47640;AT5G47670;AT5G50470;AT5G50480
MS.gene004678.t1	TF_motif_seq_0257		1902	-	ATTGC	NF-YB;NF-YA;NF-YC	AT1G09030;AT1G17590;AT1G21970;AT1G30500;AT1G54160;AT1G54830;AT1G56170;AT1G72830;AT2G38880;AT2G47810;AT3G05690;AT3G14020;AT3G20910;AT3G53340;AT4G14540;AT5G06510;AT5G12840;AT5G27910;AT5G38140;AT5G47640;AT5G47670;AT5G50470;AT5G50480
MS.gene004678.t1	TF_motif_seq_0257		1929	-	TTTGG	NF-YB;NF-YA;NF-YC	AT1G09030;AT1G17590;AT1G21970;AT1G30500;AT1G54160;AT1G54830;AT1G56170;AT1G72830;AT2G38880;AT2G47810;AT3G05690;AT3G14020;AT3G20910;AT3G53340;AT4G14540;AT5G06510;AT5G12840;AT5G27910;AT5G38140;AT5G47640;AT5G47670;AT5G50470;AT5G50480
MS.gene004678.t1	TF_motif_seq_0257		1955	-	AATGG	NF-YB;NF-YA;NF-YC	AT1G09030;AT1G17590;AT1G21970;AT1G30500;AT1G54160;AT1G54830;AT1G56170;AT1G72830;AT2G38880;AT2G47810;AT3G05690;AT3G14020;AT3G20910;AT3G53340;AT4G14540;AT5G06510;AT5G12840;AT5G27910;AT5G38140;AT5G47640;AT5G47670;AT5G50470;AT5G50480
MS.gene004678.t1	TF_motif_seq_0257		1977	+	CCACT	NF-YB;NF-YA;NF-YC	AT1G09030;AT1G17590;AT1G21970;AT1G30500;AT1G54160;AT1G54830;AT1G56170;AT1G72830;AT2G38880;AT2G47810;AT3G05690;AT3G14020;AT3G20910;AT3G53340;AT4G14540;AT5G06510;AT5G12840;AT5G27910;AT5G38140;AT5G47640;AT5G47670;AT5G50470;AT5G50480
MS.gene004678.t1	TF_motif_seq_0258		234	+	ACGAC	Dehydrin	U01377
MS.gene004678.t1	TF_motif_seq_0258		289	-	ATCGG	Dehydrin	U01377
MS.gene004678.t1	TF_motif_seq_0258		305	-	GTCAG	Dehydrin	U01377
MS.gene004678.t1	TF_motif_seq_0258		444	-	GTAGG	Dehydrin	U01377
MS.gene004678.t1	TF_motif_seq_0258		780	-	GTCCG	Dehydrin	U01377
MS.gene004678.t1	TF_motif_seq_0258		847	+	ACGAC	Dehydrin	U01377
MS.gene004678.t1	TF_motif_seq_0258		1504	+	CCAAC	Dehydrin	U01377
MS.gene004678.t1	TF_motif_seq_0258		1596	+	CCAAC	Dehydrin	U01377
MS.gene004678.t1	TF_motif_seq_0258		1721	+	CCTAC	Dehydrin	U01377
MS.gene004678.t1	TF_motif_seq_0258		1858	+	CAGAC	Dehydrin	U01377
MS.gene004678.t1	TF_motif_seq_0267		23	-	GTAAT	Trihelix	AT5G01380
MS.gene004678.t1	TF_motif_seq_0267		55	-	TTAAC	Trihelix	AT5G01380
MS.gene004678.t1	TF_motif_seq_0267		92	-	GTAAG	Trihelix	AT5G01380
MS.gene004678.t1	TF_motif_seq_0267		106	+	GTTAT	Trihelix	AT5G01380
MS.gene004678.t1	TF_motif_seq_0267		119	+	GTTAT	Trihelix	AT5G01380
MS.gene004678.t1	TF_motif_seq_0267		158	+	GTTAT	Trihelix	AT5G01380
MS.gene004678.t1	TF_motif_seq_0267		186	-	GGAAC	Trihelix	AT5G01380
MS.gene004678.t1	TF_motif_seq_0267		231	-	TTAAC	Trihelix	AT5G01380
MS.gene004678.t1	TF_motif_seq_0267		254	+	ATTAC	Trihelix	AT5G01380
MS.gene004678.t1	TF_motif_seq_0267		293	+	GTTAA	Trihelix	AT5G01380
MS.gene004678.t1	TF_motif_seq_0267		317	-	TTAAC	Trihelix	AT5G01380
MS.gene004678.t1	TF_motif_seq_0267		404	+	GTTAA	Trihelix	AT5G01380
MS.gene004678.t1	TF_motif_seq_0267		423	-	TTAAC	Trihelix	AT5G01380
MS.gene004678.t1	TF_motif_seq_0267		461	-	GTAAA	Trihelix	AT5G01380
MS.gene004678.t1	TF_motif_seq_0267		471	+	GTTAA	Trihelix	AT5G01380
MS.gene004678.t1	TF_motif_seq_0267		476	+	ATTAC	Trihelix	AT5G01380
MS.gene004678.t1	TF_motif_seq_0267		548	-	GTAAA	Trihelix	AT5G01380
MS.gene004678.t1	TF_motif_seq_0267		736	+	CTTAC	Trihelix	AT5G01380
MS.gene004678.t1	TF_motif_seq_0267		759	+	GGTAC	Trihelix	AT5G01380
MS.gene004678.t1	TF_motif_seq_0267		802	+	GTTAT	Trihelix	AT5G01380
MS.gene004678.t1	TF_motif_seq_0267		835	+	GTTGC	Trihelix	AT5G01380
MS.gene004678.t1	TF_motif_seq_0267		972	+	GTTAC	Trihelix	AT5G01380
MS.gene004678.t1	TF_motif_seq_0267		972	-	GTTAC	Trihelix	AT5G01380
MS.gene004678.t1	TF_motif_seq_0267		1117	-	TTAAC	Trihelix	AT5G01380
MS.gene004678.t1	TF_motif_seq_0267		1188	-	GTATC	Trihelix	AT5G01380
MS.gene004678.t1	TF_motif_seq_0267		1194	+	ATTAC	Trihelix	AT5G01380
MS.gene004678.t1	TF_motif_seq_0267		1279	-	GTAAT	Trihelix	AT5G01380
MS.gene004678.t1	TF_motif_seq_0267		1360	+	ATTAC	Trihelix	AT5G01380
MS.gene004678.t1	TF_motif_seq_0267		1372	+	GCTAC	Trihelix	AT5G01380
MS.gene004678.t1	TF_motif_seq_0267		1424	-	CTAAC	Trihelix	AT5G01380
MS.gene004678.t1	TF_motif_seq_0267		1433	-	CTAAC	Trihelix	AT5G01380
MS.gene004678.t1	TF_motif_seq_0267		1437	-	CTAAC	Trihelix	AT5G01380
MS.gene004678.t1	TF_motif_seq_0267		1478	-	GTAGC	Trihelix	AT5G01380
MS.gene004678.t1	TF_motif_seq_0267		1532	+	GCTAC	Trihelix	AT5G01380
MS.gene004678.t1	TF_motif_seq_0267		1592	-	TTAAC	Trihelix	AT5G01380
MS.gene004678.t1	TF_motif_seq_0267		1628	+	CTTAC	Trihelix	AT5G01380
MS.gene004678.t1	TF_motif_seq_0267		1667	-	GTATC	Trihelix	AT5G01380
MS.gene004678.t1	TF_motif_seq_0267		1698	+	GTTAA	Trihelix	AT5G01380
MS.gene004678.t1	TF_motif_seq_0267		1781	+	CTTAC	Trihelix	AT5G01380
MS.gene004678.t1	TF_motif_seq_0267		1817	+	TTTAC	Trihelix	AT5G01380
MS.gene004678.t1	TF_motif_seq_0267		1829	-	GAAAC	Trihelix	AT5G01380
MS.gene004678.t1	TF_motif_seq_0267		1838	-	GAAAC	Trihelix	AT5G01380
MS.gene004678.t1	TF_motif_seq_0267		1847	+	TTTAC	Trihelix	AT5G01380
MS.gene004678.t1	TF_motif_seq_0267		1854	+	GTTTC	Trihelix	AT5G01380
MS.gene004678.t1	TF_motif_seq_0267		1933	-	GTAAA	Trihelix	AT5G01380
MS.gene004678.t1	TF_motif_seq_0267		1987	-	GTAAG	Trihelix	AT5G01380
MS.gene004678.t1	TF_motif_seq_0270		65	+	TGACT	WRKY	AT1G13960;AT1G18860;AT1G29280;AT1G29860;AT1G30650;AT1G55600;AT1G62300;AT1G64000;AT1G66550;AT1G68150;AT1G69310;AT1G69810;AT1G80590;AT1G80840;AT2G03340;AT2G23320;AT2G24570;AT2G25000;AT2G30250;AT2G30590;AT2G34830;AT2G37260;AT2G38470;AT2G40740;AT2G40750;AT2G44745;AT2G46130;AT2G46400;AT2G47260;AT3G01080;AT3G01970;AT3G04670;AT3G56400;AT3G58710;AT4G01250;AT4G01720;AT4G04450;AT4G12020;AT4G18170;AT4G22070…
MS.gene004678.t1	TF_motif_seq_0270		304	-	GGTCA	WRKY	AT1G13960;AT1G18860;AT1G29280;AT1G29860;AT1G30650;AT1G55600;AT1G62300;AT1G64000;AT1G66550;AT1G68150;AT1G69310;AT1G69810;AT1G80590;AT1G80840;AT2G03340;AT2G23320;AT2G24570;AT2G25000;AT2G30250;AT2G30590;AT2G34830;AT2G37260;AT2G38470;AT2G40740;AT2G40750;AT2G44745;AT2G46130;AT2G46400;AT2G47260;AT3G01080;AT3G01970;AT3G04670;AT3G56400;AT3G58710;AT4G01250;AT4G01720;AT4G04450;AT4G12020;AT4G18170;AT4G22070…
MS.gene004678.t1	TF_motif_seq_0270		308	-	AGTCA	WRKY	AT1G13960;AT1G18860;AT1G29280;AT1G29860;AT1G30650;AT1G55600;AT1G62300;AT1G64000;AT1G66550;AT1G68150;AT1G69310;AT1G69810;AT1G80590;AT1G80840;AT2G03340;AT2G23320;AT2G24570;AT2G25000;AT2G30250;AT2G30590;AT2G34830;AT2G37260;AT2G38470;AT2G40740;AT2G40750;AT2G44745;AT2G46130;AT2G46400;AT2G47260;AT3G01080;AT3G01970;AT3G04670;AT3G56400;AT3G58710;AT4G01250;AT4G01720;AT4G04450;AT4G12020;AT4G18170;AT4G22070…
MS.gene004678.t1	TF_motif_seq_0270		627	+	TGACC	WRKY	AT1G13960;AT1G18860;AT1G29280;AT1G29860;AT1G30650;AT1G55600;AT1G62300;AT1G64000;AT1G66550;AT1G68150;AT1G69310;AT1G69810;AT1G80590;AT1G80840;AT2G03340;AT2G23320;AT2G24570;AT2G25000;AT2G30250;AT2G30590;AT2G34830;AT2G37260;AT2G38470;AT2G40740;AT2G40750;AT2G44745;AT2G46130;AT2G46400;AT2G47260;AT3G01080;AT3G01970;AT3G04670;AT3G56400;AT3G58710;AT4G01250;AT4G01720;AT4G04450;AT4G12020;AT4G18170;AT4G22070…
MS.gene004678.t1	TF_motif_seq_0270		752	-	AGTCA	WRKY	AT1G13960;AT1G18860;AT1G29280;AT1G29860;AT1G30650;AT1G55600;AT1G62300;AT1G64000;AT1G66550;AT1G68150;AT1G69310;AT1G69810;AT1G80590;AT1G80840;AT2G03340;AT2G23320;AT2G24570;AT2G25000;AT2G30250;AT2G30590;AT2G34830;AT2G37260;AT2G38470;AT2G40740;AT2G40750;AT2G44745;AT2G46130;AT2G46400;AT2G47260;AT3G01080;AT3G01970;AT3G04670;AT3G56400;AT3G58710;AT4G01250;AT4G01720;AT4G04450;AT4G12020;AT4G18170;AT4G22070…
MS.gene004678.t1	TF_motif_seq_0270		890	+	TGACT	WRKY	AT1G13960;AT1G18860;AT1G29280;AT1G29860;AT1G30650;AT1G55600;AT1G62300;AT1G64000;AT1G66550;AT1G68150;AT1G69310;AT1G69810;AT1G80590;AT1G80840;AT2G03340;AT2G23320;AT2G24570;AT2G25000;AT2G30250;AT2G30590;AT2G34830;AT2G37260;AT2G38470;AT2G40740;AT2G40750;AT2G44745;AT2G46130;AT2G46400;AT2G47260;AT3G01080;AT3G01970;AT3G04670;AT3G56400;AT3G58710;AT4G01250;AT4G01720;AT4G04450;AT4G12020;AT4G18170;AT4G22070…
MS.gene004678.t1	TF_motif_seq_0270		931	+	TGACC	WRKY	AT1G13960;AT1G18860;AT1G29280;AT1G29860;AT1G30650;AT1G55600;AT1G62300;AT1G64000;AT1G66550;AT1G68150;AT1G69310;AT1G69810;AT1G80590;AT1G80840;AT2G03340;AT2G23320;AT2G24570;AT2G25000;AT2G30250;AT2G30590;AT2G34830;AT2G37260;AT2G38470;AT2G40740;AT2G40750;AT2G44745;AT2G46130;AT2G46400;AT2G47260;AT3G01080;AT3G01970;AT3G04670;AT3G56400;AT3G58710;AT4G01250;AT4G01720;AT4G04450;AT4G12020;AT4G18170;AT4G22070…
MS.gene004678.t1	TF_motif_seq_0270		1010	-	AGTCA	WRKY	AT1G13960;AT1G18860;AT1G29280;AT1G29860;AT1G30650;AT1G55600;AT1G62300;AT1G64000;AT1G66550;AT1G68150;AT1G69310;AT1G69810;AT1G80590;AT1G80840;AT2G03340;AT2G23320;AT2G24570;AT2G25000;AT2G30250;AT2G30590;AT2G34830;AT2G37260;AT2G38470;AT2G40740;AT2G40750;AT2G44745;AT2G46130;AT2G46400;AT2G47260;AT3G01080;AT3G01970;AT3G04670;AT3G56400;AT3G58710;AT4G01250;AT4G01720;AT4G04450;AT4G12020;AT4G18170;AT4G22070…
MS.gene004678.t1	TF_motif_seq_0270		1421	+	TGACT	WRKY	AT1G13960;AT1G18860;AT1G29280;AT1G29860;AT1G30650;AT1G55600;AT1G62300;AT1G64000;AT1G66550;AT1G68150;AT1G69310;AT1G69810;AT1G80590;AT1G80840;AT2G03340;AT2G23320;AT2G24570;AT2G25000;AT2G30250;AT2G30590;AT2G34830;AT2G37260;AT2G38470;AT2G40740;AT2G40750;AT2G44745;AT2G46130;AT2G46400;AT2G47260;AT3G01080;AT3G01970;AT3G04670;AT3G56400;AT3G58710;AT4G01250;AT4G01720;AT4G04450;AT4G12020;AT4G18170;AT4G22070…
MS.gene004678.t1	TF_motif_seq_0270		1510	-	AGTCA	WRKY	AT1G13960;AT1G18860;AT1G29280;AT1G29860;AT1G30650;AT1G55600;AT1G62300;AT1G64000;AT1G66550;AT1G68150;AT1G69310;AT1G69810;AT1G80590;AT1G80840;AT2G03340;AT2G23320;AT2G24570;AT2G25000;AT2G30250;AT2G30590;AT2G34830;AT2G37260;AT2G38470;AT2G40740;AT2G40750;AT2G44745;AT2G46130;AT2G46400;AT2G47260;AT3G01080;AT3G01970;AT3G04670;AT3G56400;AT3G58710;AT4G01250;AT4G01720;AT4G04450;AT4G12020;AT4G18170;AT4G22070…
MS.gene004678.t1	TF_motif_seq_0270		1938	+	TGACT	WRKY	AT1G13960;AT1G18860;AT1G29280;AT1G29860;AT1G30650;AT1G55600;AT1G62300;AT1G64000;AT1G66550;AT1G68150;AT1G69310;AT1G69810;AT1G80590;AT1G80840;AT2G03340;AT2G23320;AT2G24570;AT2G25000;AT2G30250;AT2G30590;AT2G34830;AT2G37260;AT2G38470;AT2G40740;AT2G40750;AT2G44745;AT2G46130;AT2G46400;AT2G47260;AT3G01080;AT3G01970;AT3G04670;AT3G56400;AT3G58710;AT4G01250;AT4G01720;AT4G04450;AT4G12020;AT4G18170;AT4G22070…
MS.gene004678.t1	TF_motif_seq_0271		14	-	CATCA	bZIP	AT1G77920;AT3G12250;AT5G06950;AT5G06960;AT5G10030;AT5G65210;AT1G22070
MS.gene004678.t1	TF_motif_seq_0271		33	-	CCTCA	bZIP	AT1G77920;AT3G12250;AT5G06950;AT5G06960;AT5G10030;AT5G65210;AT1G22070
MS.gene004678.t1	TF_motif_seq_0271		65	+	TGACT	bZIP	AT1G77920;AT3G12250;AT5G06950;AT5G06960;AT5G10030;AT5G65210;AT1G22070
MS.gene004678.t1	TF_motif_seq_0271		190	-	CATCA	bZIP	AT1G77920;AT3G12250;AT5G06950;AT5G06960;AT5G10030;AT5G65210;AT1G22070
MS.gene004678.t1	TF_motif_seq_0271		232	+	TAACG	bZIP	AT1G77920;AT3G12250;AT5G06950;AT5G06960;AT5G10030;AT5G65210;AT1G22070
MS.gene004678.t1	TF_motif_seq_0271		238	-	CTTCA	bZIP	AT1G77920;AT3G12250;AT5G06950;AT5G06960;AT5G10030;AT5G65210;AT1G22070
MS.gene004678.t1	TF_motif_seq_0271		304	-	GGTCA	bZIP	AT1G77920;AT3G12250;AT5G06950;AT5G06960;AT5G10030;AT5G65210;AT1G22070
MS.gene004678.t1	TF_motif_seq_0271		308	-	AGTCA	bZIP	AT1G77920;AT3G12250;AT5G06950;AT5G06960;AT5G10030;AT5G65210;AT1G22070
MS.gene004678.t1	TF_motif_seq_0271		453	+	TCACG	bZIP	AT1G77920;AT3G12250;AT5G06950;AT5G06960;AT5G10030;AT5G65210;AT1G22070
MS.gene004678.t1	TF_motif_seq_0271		627	+	TGACC	bZIP	AT1G77920;AT3G12250;AT5G06950;AT5G06960;AT5G10030;AT5G65210;AT1G22070
MS.gene004678.t1	TF_motif_seq_0271		670	+	TGAGG	bZIP	AT1G77920;AT3G12250;AT5G06950;AT5G06960;AT5G10030;AT5G65210;AT1G22070
MS.gene004678.t1	TF_motif_seq_0271		732	-	CGTCC	bZIP	AT1G77920;AT3G12250;AT5G06950;AT5G06960;AT5G10030;AT5G65210;AT1G22070
MS.gene004678.t1	TF_motif_seq_0271		752	-	AGTCA	bZIP	AT1G77920;AT3G12250;AT5G06950;AT5G06960;AT5G10030;AT5G65210;AT1G22070
MS.gene004678.t1	TF_motif_seq_0271		769	+	TCACG	bZIP	AT1G77920;AT3G12250;AT5G06950;AT5G06960;AT5G10030;AT5G65210;AT1G22070
MS.gene004678.t1	TF_motif_seq_0271		772	-	CGTCA	bZIP	AT1G77920;AT3G12250;AT5G06950;AT5G06960;AT5G10030;AT5G65210;AT1G22070
MS.gene004678.t1	TF_motif_seq_0271		789	+	GGACG	bZIP	AT1G77920;AT3G12250;AT5G06950;AT5G06960;AT5G10030;AT5G65210;AT1G22070
MS.gene004678.t1	TF_motif_seq_0271		801	-	CGTTA	bZIP	AT1G77920;AT3G12250;AT5G06950;AT5G06960;AT5G10030;AT5G65210;AT1G22070
MS.gene004678.t1	TF_motif_seq_0271		848	+	CGACG	bZIP	AT1G77920;AT3G12250;AT5G06950;AT5G06960;AT5G10030;AT5G65210;AT1G22070
MS.gene004678.t1	TF_motif_seq_0271		851	-	CGTGA	bZIP	AT1G77920;AT3G12250;AT5G06950;AT5G06960;AT5G10030;AT5G65210;AT1G22070
MS.gene004678.t1	TF_motif_seq_0271		867	+	TGATG	bZIP	AT1G77920;AT3G12250;AT5G06950;AT5G06960;AT5G10030;AT5G65210;AT1G22070
MS.gene004678.t1	TF_motif_seq_0271		873	+	TGATG	bZIP	AT1G77920;AT3G12250;AT5G06950;AT5G06960;AT5G10030;AT5G65210;AT1G22070
MS.gene004678.t1	TF_motif_seq_0271		890	+	TGACT	bZIP	AT1G77920;AT3G12250;AT5G06950;AT5G06960;AT5G10030;AT5G65210;AT1G22070
MS.gene004678.t1	TF_motif_seq_0271		931	+	TGACC	bZIP	AT1G77920;AT3G12250;AT5G06950;AT5G06960;AT5G10030;AT5G65210;AT1G22070
MS.gene004678.t1	TF_motif_seq_0271		968	+	TCACG	bZIP	AT1G77920;AT3G12250;AT5G06950;AT5G06960;AT5G10030;AT5G65210;AT1G22070
MS.gene004678.t1	TF_motif_seq_0271		971	-	CGTTA	bZIP	AT1G77920;AT3G12250;AT5G06950;AT5G06960;AT5G10030;AT5G65210;AT1G22070
MS.gene004678.t1	TF_motif_seq_0271		1010	-	AGTCA	bZIP	AT1G77920;AT3G12250;AT5G06950;AT5G06960;AT5G10030;AT5G65210;AT1G22070
MS.gene004678.t1	TF_motif_seq_0271		1101	-	CCTCA	bZIP	AT1G77920;AT3G12250;AT5G06950;AT5G06960;AT5G10030;AT5G65210;AT1G22070
MS.gene004678.t1	TF_motif_seq_0271		1184	+	TGAAG	bZIP	AT1G77920;AT3G12250;AT5G06950;AT5G06960;AT5G10030;AT5G65210;AT1G22070
MS.gene004678.t1	TF_motif_seq_0271		1314	-	CTTCA	bZIP	AT1G77920;AT3G12250;AT5G06950;AT5G06960;AT5G10030;AT5G65210;AT1G22070
MS.gene004678.t1	TF_motif_seq_0271		1407	+	TGGCG	bZIP	AT1G77920;AT3G12250;AT5G06950;AT5G06960;AT5G10030;AT5G65210;AT1G22070
MS.gene004678.t1	TF_motif_seq_0271		1421	+	TGACT	bZIP	AT1G77920;AT3G12250;AT5G06950;AT5G06960;AT5G10030;AT5G65210;AT1G22070
MS.gene004678.t1	TF_motif_seq_0271		1454	+	TGATG	bZIP	AT1G77920;AT3G12250;AT5G06950;AT5G06960;AT5G10030;AT5G65210;AT1G22070
MS.gene004678.t1	TF_motif_seq_0271		1510	-	AGTCA	bZIP	AT1G77920;AT3G12250;AT5G06950;AT5G06960;AT5G10030;AT5G65210;AT1G22070
MS.gene004678.t1	TF_motif_seq_0271		1543	-	CTTCA	bZIP	AT1G77920;AT3G12250;AT5G06950;AT5G06960;AT5G10030;AT5G65210;AT1G22070
MS.gene004678.t1	TF_motif_seq_0271		1548	-	CTTCA	bZIP	AT1G77920;AT3G12250;AT5G06950;AT5G06960;AT5G10030;AT5G65210;AT1G22070
MS.gene004678.t1	TF_motif_seq_0271		1674	-	CCTCA	bZIP	AT1G77920;AT3G12250;AT5G06950;AT5G06960;AT5G10030;AT5G65210;AT1G22070
MS.gene004678.t1	TF_motif_seq_0271		1823	-	TGTCA	bZIP	AT1G77920;AT3G12250;AT5G06950;AT5G06960;AT5G10030;AT5G65210;AT1G22070
MS.gene004678.t1	TF_motif_seq_0271		1938	+	TGACT	bZIP	AT1G77920;AT3G12250;AT5G06950;AT5G06960;AT5G10030;AT5G65210;AT1G22070
MS.gene004678.t1	TF_motif_seq_0271		1950	+	TGAAG	bZIP	AT1G77920;AT3G12250;AT5G06950;AT5G06960;AT5G10030;AT5G65210;AT1G22070
MS.gene004678.t1	TF_motif_seq_0271		1992	-	CTTCA	bZIP	AT1G77920;AT3G12250;AT5G06950;AT5G06960;AT5G10030;AT5G65210;AT1G22070
MS.gene004678.t1	TF_motif_seq_0281		131	-	aTTCTT	bZIP	AT1G68640
MS.gene004678.t1	TF_motif_seq_0281		1952	+	AAGAAt	bZIP	AT1G68640
MS.gene004678.t1	TF_motif_seq_0285		698	+	GCGCGt	CG-1; CAMTA;CAMTA	AT2G22300;AT5G64220;AT1G67310;AT3G16940;AT5G09410
MS.gene004678.t1	TF_motif_seq_0285		698	-	gCGCGT	CG-1; CAMTA;CAMTA	AT2G22300;AT5G64220;AT1G67310;AT3G16940;AT5G09410
MS.gene004678.t1	TF_motif_seq_0285		744	+	GCGCGt	CG-1; CAMTA;CAMTA	AT2G22300;AT5G64220;AT1G67310;AT3G16940;AT5G09410
MS.gene004678.t1	TF_motif_seq_0285		744	-	gCGCGT	CG-1; CAMTA;CAMTA	AT2G22300;AT5G64220;AT1G67310;AT3G16940;AT5G09410
MS.gene004678.t1	TF_motif_seq_0287		587	+	ACTGCt	bZIP	AT1G43700
MS.gene004678.t1	TF_motif_seq_0287		764	+	ACAGCt	bZIP	AT1G43700
MS.gene004678.t1	TF_motif_seq_0287		915	-	aGCAGT	bZIP	AT1G43700
MS.gene004678.t1	TF_motif_seq_0287		993	-	aGCTGT	bZIP	AT1G43700
MS.gene004678.t1	TF_motif_seq_0287		1293	-	aGCCGT	bZIP	AT1G43700
MS.gene004678.t1	TF_motif_seq_0298		427	-	cATGTG	bHLH	AT1G32640
MS.gene004678.t1	TF_motif_seq_0298		886	+	CACATg	bHLH	AT1G32640
MS.gene004678.t1	TF_motif_seq_0299		483	-	cAGGTG	AP2; RAV; B3	AT1G25560;AT1G13260
MS.gene004678.t1	TF_motif_seq_0299		958	-	cAGGTG	AP2; RAV; B3	AT1G25560;AT1G13260
MS.gene004678.t1	TF_motif_seq_0300		427	+	CATGTg	bHLH	AT1G09530;AT2G20180;AT4G17880;AT5G46760
MS.gene004678.t1	TF_motif_seq_0300		427	-	cATGTG	bHLH	AT1G09530;AT2G20180;AT4G17880;AT5G46760
MS.gene004678.t1	TF_motif_seq_0300		454	+	CACGTa	bHLH	AT1G09530;AT2G20180;AT4G17880;AT5G46760
MS.gene004678.t1	TF_motif_seq_0300		454	-	cACGTA	bHLH	AT1G09530;AT2G20180;AT4G17880;AT5G46760
MS.gene004678.t1	TF_motif_seq_0300		483	+	CAGGTg	bHLH	AT1G09530;AT2G20180;AT4G17880;AT5G46760
MS.gene004678.t1	TF_motif_seq_0300		483	-	cAGGTG	bHLH	AT1G09530;AT2G20180;AT4G17880;AT5G46760
MS.gene004678.t1	TF_motif_seq_0300		699	+	CGCGTg	bHLH	AT1G09530;AT2G20180;AT4G17880;AT5G46760
MS.gene004678.t1	TF_motif_seq_0300		699	-	cGCGTG	bHLH	AT1G09530;AT2G20180;AT4G17880;AT5G46760
MS.gene004678.t1	TF_motif_seq_0300		745	+	CGCGTg	bHLH	AT1G09530;AT2G20180;AT4G17880;AT5G46760
MS.gene004678.t1	TF_motif_seq_0300		745	-	cGCGTG	bHLH	AT1G09530;AT2G20180;AT4G17880;AT5G46760
MS.gene004678.t1	TF_motif_seq_0300		770	+	CACGTc	bHLH	AT1G09530;AT2G20180;AT4G17880;AT5G46760
MS.gene004678.t1	TF_motif_seq_0300		770	-	cACGTC	bHLH	AT1G09530;AT2G20180;AT4G17880;AT5G46760
MS.gene004678.t1	TF_motif_seq_0300		799	+	CACGTt	bHLH	AT1G09530;AT2G20180;AT4G17880;AT5G46760
MS.gene004678.t1	TF_motif_seq_0300		799	-	cACGTT	bHLH	AT1G09530;AT2G20180;AT4G17880;AT5G46760
MS.gene004678.t1	TF_motif_seq_0300		849	+	GACGTg	bHLH	AT1G09530;AT2G20180;AT4G17880;AT5G46760
MS.gene004678.t1	TF_motif_seq_0300		849	-	gACGTG	bHLH	AT1G09530;AT2G20180;AT4G17880;AT5G46760
MS.gene004678.t1	TF_motif_seq_0300		886	+	CACATg	bHLH	AT1G09530;AT2G20180;AT4G17880;AT5G46760
MS.gene004678.t1	TF_motif_seq_0300		886	-	cACATG	bHLH	AT1G09530;AT2G20180;AT4G17880;AT5G46760
MS.gene004678.t1	TF_motif_seq_0300		958	+	CAGGTg	bHLH	AT1G09530;AT2G20180;AT4G17880;AT5G46760
MS.gene004678.t1	TF_motif_seq_0300		958	-	cAGGTG	bHLH	AT1G09530;AT2G20180;AT4G17880;AT5G46760
MS.gene004678.t1	TF_motif_seq_0300		969	+	CACGTt	bHLH	AT1G09530;AT2G20180;AT4G17880;AT5G46760
MS.gene004678.t1	TF_motif_seq_0300		969	-	cACGTT	bHLH	AT1G09530;AT2G20180;AT4G17880;AT5G46760
MS.gene004678.t1	TF_motif_seq_0300		1030	+	CACGTg	bHLH	AT1G09530;AT2G20180;AT4G17880;AT5G46760
MS.gene004678.t1	TF_motif_seq_0300		1030	-	cACGTG	bHLH	AT1G09530;AT2G20180;AT4G17880;AT5G46760
MS.gene004678.t1	TF_motif_seq_0300		1164	+	CAAGTg	bHLH	AT1G09530;AT2G20180;AT4G17880;AT5G46760
MS.gene004678.t1	TF_motif_seq_0300		1164	-	cAAGTG	bHLH	AT1G09530;AT2G20180;AT4G17880;AT5G46760
MS.gene004678.t1	TF_motif_seq_0301		427	-	cATGTG	bHLH	AT1G32640
MS.gene004678.t1	TF_motif_seq_0301		483	-	cAGGTG	bHLH	AT1G32640
MS.gene004678.t1	TF_motif_seq_0301		886	+	CACATg	bHLH	AT1G32640
MS.gene004678.t1	TF_motif_seq_0301		958	-	cAGGTG	bHLH	AT1G32640
MS.gene004678.t1	TF_motif_seq_0301		1030	+	CACGTg	bHLH	AT1G32640
MS.gene004678.t1	TF_motif_seq_0301		1030	-	cACGTG	bHLH	AT1G32640
MS.gene004678.t1	TF_motif_seq_0301		1164	-	cAAGTG	bHLH	AT1G32640
MS.gene004678.t1	TF_motif_seq_0302		5	+	CAATTg	bHLH	AT5G08130;AT3G26744
MS.gene004678.t1	TF_motif_seq_0302		5	-	cAATTG	bHLH	AT5G08130;AT3G26744
MS.gene004678.t1	TF_motif_seq_0302		61	+	CAATTg	bHLH	AT5G08130;AT3G26744
MS.gene004678.t1	TF_motif_seq_0302		61	-	cAATTG	bHLH	AT5G08130;AT3G26744
MS.gene004678.t1	TF_motif_seq_0302		427	+	CATGTg	bHLH	AT5G08130;AT3G26744
MS.gene004678.t1	TF_motif_seq_0302		427	-	cATGTG	bHLH	AT5G08130;AT3G26744
MS.gene004678.t1	TF_motif_seq_0302		483	+	CAGGTg	bHLH	AT5G08130;AT3G26744
MS.gene004678.t1	TF_motif_seq_0302		483	-	cAGGTG	bHLH	AT5G08130;AT3G26744
MS.gene004678.t1	TF_motif_seq_0302		677	+	CATATg	bHLH	AT5G08130;AT3G26744
MS.gene004678.t1	TF_motif_seq_0302		677	-	cATATG	bHLH	AT5G08130;AT3G26744
MS.gene004678.t1	TF_motif_seq_0302		686	+	CATCTg	bHLH	AT5G08130;AT3G26744
MS.gene004678.t1	TF_motif_seq_0302		686	-	cATCTG	bHLH	AT5G08130;AT3G26744
MS.gene004678.t1	TF_motif_seq_0302		775	+	CATTTg	bHLH	AT5G08130;AT3G26744
MS.gene004678.t1	TF_motif_seq_0302		775	-	cATTTG	bHLH	AT5G08130;AT3G26744
MS.gene004678.t1	TF_motif_seq_0302		886	+	CACATg	bHLH	AT5G08130;AT3G26744
MS.gene004678.t1	TF_motif_seq_0302		886	-	cACATG	bHLH	AT5G08130;AT3G26744
MS.gene004678.t1	TF_motif_seq_0302		958	+	CAGGTg	bHLH	AT5G08130;AT3G26744
MS.gene004678.t1	TF_motif_seq_0302		958	-	cAGGTG	bHLH	AT5G08130;AT3G26744
MS.gene004678.t1	TF_motif_seq_0302		1030	+	CACGTg	bHLH	AT5G08130;AT3G26744
MS.gene004678.t1	TF_motif_seq_0302		1030	-	cACGTG	bHLH	AT5G08130;AT3G26744
MS.gene004678.t1	TF_motif_seq_0302		1164	+	CAAGTg	bHLH	AT5G08130;AT3G26744
MS.gene004678.t1	TF_motif_seq_0302		1164	-	cAAGTG	bHLH	AT5G08130;AT3G26744
MS.gene004678.t1	TF_motif_seq_0305		427	+	CATGTg	NAC; NAM	AT1G52890;AT3G15500;AT4G27410
MS.gene004678.t1	TF_motif_seq_0305		886	-	cACATG	NAC; NAM	AT1G52890;AT3G15500;AT4G27410
MS.gene004678.t1	TF_motif_seq_0313		291	+	CGGTTa	(Others)	D14712
MS.gene004678.t1	TF_motif_seq_0313		318	-	tAACCG	(Others)	D14712
MS.gene004678.t1	TF_motif_seq_0313		480	-	cAACAG	(Others)	D14712
MS.gene004678.t1	TF_motif_seq_0313		1833	-	cAACAG	(Others)	D14712
MS.gene004678.t1	TF_motif_seq_0319		1847	-	tTTACC	Trihelix	AT1G33240
MS.gene004678.t1	TF_motif_seq_0319		1932	+	GGTAAa	Trihelix	AT1G33240
MS.gene004678.t1	TF_motif_seq_0320		292	+	GGTTAa	MADF; Trihelix	AT1G13450
MS.gene004678.t1	TF_motif_seq_0320		317	-	tTAACC	MADF; Trihelix	AT1G13450
MS.gene004678.t1	TF_motif_seq_0320		1592	-	tTAACC	MADF; Trihelix	AT1G13450
MS.gene004678.t1	TF_motif_seq_0335		600	+	TGTCTc	B3; ARF;ARF	AT1G19220;AT1G19850;AT1G30330;AT5G20730;AT5G37020;AT5G60450;AT2G33860;AT1G34170;AT1G34310;AT1G34410;AT1G43950;AT1G59750;AT1G77850;AT2G28350;AT2G46530;AT3G61830;AT4G23980;AT4G30080;AT5G62000
MS.gene004678.t1	TF_motif_seq_0335		1178	-	gAGACA	B3; ARF;ARF	AT1G19220;AT1G19850;AT1G30330;AT5G20730;AT5G37020;AT5G60450;AT2G33860;AT1G34170;AT1G34310;AT1G34410;AT1G43950;AT1G59750;AT1G77850;AT2G28350;AT2G46530;AT3G61830;AT4G23980;AT4G30080;AT5G62000
MS.gene004678.t1	TF_motif_seq_0339		64	+	TTGACt	WRKY	AT1G13960;AT1G18860;AT1G29280;AT1G29860;AT1G30650;AT1G55600;AT1G62300;AT1G64000;AT1G66550;AT1G68150;AT1G69310;AT1G69810;AT1G80590;AT1G80840;AT2G03340;AT2G23320;AT2G24570;AT2G25000;AT2G30250;AT2G30590;AT2G34830;AT2G37260;AT2G38470;AT2G40740;AT2G40750;AT2G44745;AT2G46130;AT2G46400;AT2G47260;AT3G01080;AT3G01970;AT3G04670;AT3G56400;AT3G58710;AT4G01250;AT4G01720;AT4G04450;AT4G12020;AT4G18170;AT4G22070…
MS.gene004678.t1	TF_motif_seq_0339		308	-	aGTCAA	WRKY	AT1G13960;AT1G18860;AT1G29280;AT1G29860;AT1G30650;AT1G55600;AT1G62300;AT1G64000;AT1G66550;AT1G68150;AT1G69310;AT1G69810;AT1G80590;AT1G80840;AT2G03340;AT2G23320;AT2G24570;AT2G25000;AT2G30250;AT2G30590;AT2G34830;AT2G37260;AT2G38470;AT2G40740;AT2G40750;AT2G44745;AT2G46130;AT2G46400;AT2G47260;AT3G01080;AT3G01970;AT3G04670;AT3G56400;AT3G58710;AT4G01250;AT4G01720;AT4G04450;AT4G12020;AT4G18170;AT4G22070…
MS.gene004678.t1	TF_motif_seq_0339		626	+	TTGACc	WRKY	AT1G13960;AT1G18860;AT1G29280;AT1G29860;AT1G30650;AT1G55600;AT1G62300;AT1G64000;AT1G66550;AT1G68150;AT1G69310;AT1G69810;AT1G80590;AT1G80840;AT2G03340;AT2G23320;AT2G24570;AT2G25000;AT2G30250;AT2G30590;AT2G34830;AT2G37260;AT2G38470;AT2G40740;AT2G40750;AT2G44745;AT2G46130;AT2G46400;AT2G47260;AT3G01080;AT3G01970;AT3G04670;AT3G56400;AT3G58710;AT4G01250;AT4G01720;AT4G04450;AT4G12020;AT4G18170;AT4G22070…
MS.gene004678.t1	TF_motif_seq_0339		752	-	aGTCAA	WRKY	AT1G13960;AT1G18860;AT1G29280;AT1G29860;AT1G30650;AT1G55600;AT1G62300;AT1G64000;AT1G66550;AT1G68150;AT1G69310;AT1G69810;AT1G80590;AT1G80840;AT2G03340;AT2G23320;AT2G24570;AT2G25000;AT2G30250;AT2G30590;AT2G34830;AT2G37260;AT2G38470;AT2G40740;AT2G40750;AT2G44745;AT2G46130;AT2G46400;AT2G47260;AT3G01080;AT3G01970;AT3G04670;AT3G56400;AT3G58710;AT4G01250;AT4G01720;AT4G04450;AT4G12020;AT4G18170;AT4G22070…
MS.gene004678.t1	TF_motif_seq_0339		1010	-	aGTCAA	WRKY	AT1G13960;AT1G18860;AT1G29280;AT1G29860;AT1G30650;AT1G55600;AT1G62300;AT1G64000;AT1G66550;AT1G68150;AT1G69310;AT1G69810;AT1G80590;AT1G80840;AT2G03340;AT2G23320;AT2G24570;AT2G25000;AT2G30250;AT2G30590;AT2G34830;AT2G37260;AT2G38470;AT2G40740;AT2G40750;AT2G44745;AT2G46130;AT2G46400;AT2G47260;AT3G01080;AT3G01970;AT3G04670;AT3G56400;AT3G58710;AT4G01250;AT4G01720;AT4G04450;AT4G12020;AT4G18170;AT4G22070…
MS.gene004678.t1	TF_motif_seq_0339		1510	-	aGTCAA	WRKY	AT1G13960;AT1G18860;AT1G29280;AT1G29860;AT1G30650;AT1G55600;AT1G62300;AT1G64000;AT1G66550;AT1G68150;AT1G69310;AT1G69810;AT1G80590;AT1G80840;AT2G03340;AT2G23320;AT2G24570;AT2G25000;AT2G30250;AT2G30590;AT2G34830;AT2G37260;AT2G38470;AT2G40740;AT2G40750;AT2G44745;AT2G46130;AT2G46400;AT2G47260;AT3G01080;AT3G01970;AT3G04670;AT3G56400;AT3G58710;AT4G01250;AT4G01720;AT4G04450;AT4G12020;AT4G18170;AT4G22070…
MS.gene004678.t1	TF_motif_seq_0349		288	-	taTCGGT	(Others)	X67670;X67671
MS.gene004678.t1	TF_motif_seq_0349		779	-	tgTCCGT	(Others)	X67670;X67671
MS.gene004678.t1	TF_motif_seq_0349		1720	+	ACCTAca	(Others)	X67670;X67671
MS.gene004678.t1	TF_motif_seq_0355		1540	+	ACTCTtc	SRS	AT1G75520;AT2G18120;AT3G54430;AT4G36260;AT5G12330;AT5G66350
MS.gene004678.t1	TF_motif_seq_0359		698	-	gcGCGTG	FAR1	AT3G22170;AT4G15090
MS.gene004678.t1	TF_motif_seq_0359		744	-	gcGCGTG	FAR1	AT3G22170;AT4G15090
MS.gene004678.t1	TF_motif_seq_0367		494	+	CTCAGcg	Myb/SANT; trp; MYB;NF-YC	AT1G09770;AT1G08970
MS.gene004678.t1	TF_motif_seq_0367		988	-	agCTGAG	Myb/SANT; trp; MYB;NF-YC	AT1G09770;AT1G08970
MS.gene004678.t1	TF_motif_seq_0396		660	-	ccATTAA	WOX	AT2G17950
MS.gene004678.t1	TF_motif_seq_0396		1114	-	ccATTAA	WOX	AT2G17950
MS.gene004678.t1	TF_motif_seq_0410		139	-	acaCATAT	bHLH	AT1G32640
MS.gene004678.t1	TF_motif_seq_0410		453	-	tcaCGTAT	bHLH	AT1G32640
MS.gene004678.t1	TF_motif_seq_0410		535	+	ATAAGtct	bHLH	AT1G32640
MS.gene004678.t1	TF_motif_seq_0410		1048	+	ATACCagt	bHLH	AT1G32640
MS.gene004678.t1	TF_motif_seq_0410		1224	-	tctCGTAT	bHLH	AT1G32640
MS.gene004678.t1	TF_motif_seq_0410		1293	-	agcCGTAT	bHLH	AT1G32640
MS.gene004678.t1	TF_motif_seq_0410		1635	-	acaCATAT	bHLH	AT1G32640
MS.gene004678.t1	TF_motif_seq_0410		1739	+	ATACCtgc	bHLH	AT1G32640
MS.gene004678.t1	TF_motif_seq_0424		698	-	gcgCGTGG	bZIP	AT1G03970;AT2G46270;AT4G01120;AT4G36730
MS.gene004678.t1	TF_motif_seq_0424		744	-	gcgCGTGG	bZIP	AT1G03970;AT2G46270;AT4G01120;AT4G36730
MS.gene004678.t1	TF_motif_seq_0424		1029	+	CCACGtgg	bZIP	AT1G03970;AT2G46270;AT4G01120;AT4G36730
MS.gene004678.t1	TF_motif_seq_0424		1029	-	ccaCGTGG	bZIP	AT1G03970;AT2G46270;AT4G01120;AT4G36730
MS.gene004678.t1	TF_motif_seq_0444		331	+	TAAATgtt	Homeodomain; HD-ZIP;HD-ZIP	AT4G21750;AT4G04890
MS.gene004678.t1	TF_motif_seq_0444		1315	-	ttcATTTA	Homeodomain; HD-ZIP;HD-ZIP	AT4G21750;AT4G04890
MS.gene004678.t1	TF_motif_seq_0451		769	-	tcaCGTCA	bZIP	AT3G12250;AT5G06960;AT5G10030;AT5G65210;AT1G22070
MS.gene004678.t1	TF_motif_seq_0472		1345	-	ctatCATTG	Homeodomain; bZIP; HD-ZIP	AT5G65310
MS.gene004678.t1	TF_motif_seq_0508		688	+	tcTGTACta	SBP	AT1G20980;AT1G27360;AT1G27370;AT1G53160;AT1G69170;AT1G76580;AT2G33810;AT2G42200;AT2G47070;AT3G15270;AT3G57920;AT3G60030;AT5G18830;AT5G43270
MS.gene004678.t1	TF_motif_seq_0508		734	+	tcCTTACaa	SBP	AT1G20980;AT1G27360;AT1G27370;AT1G53160;AT1G69170;AT1G76580;AT2G33810;AT2G42200;AT2G47070;AT3G15270;AT3G57920;AT3G60030;AT5G18830;AT5G43270
MS.gene004678.t1	TF_motif_seq_0508		778	-	ttGTCCGtt	SBP	AT1G20980;AT1G27360;AT1G27370;AT1G53160;AT1G69170;AT1G76580;AT2G33810;AT2G42200;AT2G47070;AT3G15270;AT3G57920;AT3G60030;AT5G18830;AT5G43270
MS.gene004678.t1	TF_motif_seq_0508		781	+	tcCGTTCag	SBP	AT1G20980;AT1G27360;AT1G27370;AT1G53160;AT1G69170;AT1G76580;AT2G33810;AT2G42200;AT2G47070;AT3G15270;AT3G57920;AT3G60030;AT5G18830;AT5G43270
MS.gene004678.t1	TF_motif_seq_0508		1045	+	tcCATACca	SBP	AT1G20980;AT1G27360;AT1G27370;AT1G53160;AT1G69170;AT1G76580;AT2G33810;AT2G42200;AT2G47070;AT3G15270;AT3G57920;AT3G60030;AT5G18830;AT5G43270
MS.gene004678.t1	TF_motif_seq_0508		1226	-	tcGTATGaa	SBP	AT1G20980;AT1G27360;AT1G27370;AT1G53160;AT1G69170;AT1G76580;AT2G33810;AT2G42200;AT2G47070;AT3G15270;AT3G57920;AT3G60030;AT5G18830;AT5G43270
MS.gene004678.t1	TF_motif_seq_0508		1329	-	ttGTACTca	SBP	AT1G20980;AT1G27360;AT1G27370;AT1G53160;AT1G69170;AT1G76580;AT2G33810;AT2G42200;AT2G47070;AT3G15270;AT3G57920;AT3G60030;AT5G18830;AT5G43270
MS.gene004678.t1	TF_motif_seq_0508		1396	+	ctCGTACaa	SBP	AT1G20980;AT1G27360;AT1G27370;AT1G53160;AT1G69170;AT1G76580;AT2G33810;AT2G42200;AT2G47070;AT3G15270;AT3G57920;AT3G60030;AT5G18830;AT5G43270
MS.gene004678.t1	TF_motif_seq_0508		1626	+	atCTTACaa	SBP	AT1G20980;AT1G27360;AT1G27370;AT1G53160;AT1G69170;AT1G76580;AT2G33810;AT2G42200;AT2G47070;AT3G15270;AT3G57920;AT3G60030;AT5G18830;AT5G43270
MS.gene004678.t1	TF_motif_seq_0508		1719	+	caCCTACaa	SBP	AT1G20980;AT1G27360;AT1G27370;AT1G53160;AT1G69170;AT1G76580;AT2G33810;AT2G42200;AT2G47070;AT3G15270;AT3G57920;AT3G60030;AT5G18830;AT5G43270
MS.gene004678.t1	TF_motif_seq_0009	LS7ATPR1	189	+	ACATCaaaaa	(Motif sequence only)
MS.gene004678.t1	TF_motif_seq_0009	LS7ATPR1	277	-	cctagGACTT	(Motif sequence only)
MS.gene004678.t1	TF_motif_seq_0009	LS7ATPR1	503	+	ATGTCctagg	(Motif sequence only)
MS.gene004678.t1	TF_motif_seq_0009	LS7ATPR1	537	+	AAGTCttaga	(Motif sequence only)
MS.gene004678.t1	TF_motif_seq_0009	LS7ATPR1	540	-	tcttaGATGT	(Motif sequence only)
MS.gene004678.t1	TF_motif_seq_0009	LS7ATPR1	771	+	ACGTCatttg	(Motif sequence only)
MS.gene004678.t1	TF_motif_seq_0009	LS7ATPR1	844	-	acaacGACGT	(Motif sequence only)
MS.gene004678.t1	TF_motif_seq_0009	LS7ATPR1	850	+	ACGTGagaga	(Motif sequence only)
MS.gene004678.t1	TF_motif_seq_0009	LS7ATPR1	1673	+	ACCTCaaagt	(Motif sequence only)
MS.gene004678.t1	TF_motif_seq_0009	LS7ATPR1	1679	+	AAGTCttaaa	(Motif sequence only)
MS.gene004678.t1	TF_motif_seq_0029	ACEATCHS	138	+	GACACatatc	(Motif sequence only)
MS.gene004678.t1	TF_motif_seq_0043	ABREATRD22	1027	-	ctcCACGTgg	(Motif sequence only)
MS.gene004678.t1	TF_motif_seq_0043	ABREATRD22	1029	+	ccACGTGgta	(Motif sequence only)
MS.gene004678.t1	TF_motif_seq_0052	LS5ATPR1	584	+	TCTACtgctc	(Motif sequence only)
MS.gene004678.t1	TF_motif_seq_0053	SORLREP5AT	1739	-	ataccTGCAA	(Motif sequence only)
MS.gene004678.t1	TF_motif_seq_0076	HDZIPIIIAT	248	-	ttattaATTAC	(Motif sequence only)
MS.gene004678.t1	TF_motif_seq_0076	HDZIPIIIAT	1188	-	gtatcgATTAC	(Motif sequence only)
MS.gene004678.t1	TF_motif_seq_0114	MREATCHS	21	-	gggtaatTTAGA	(Motif sequence only)
MS.gene004678.t1	TF_motif_seq_0120	JASE2ATOPR1	449	-	gtgttcacGTATG	(Motif sequence only)
MS.gene004678.t1	TF_motif_seq_0120	JASE2ATOPR1	1028	-	tccacgtgGTATG	(Motif sequence only)
MS.gene004678.t1	TF_motif_seq_0133	14BPATERD1	1135	-	aaaataattTAGTG	(Motif sequence only)
MS.gene004678.t1	TF_motif_seq_0154	LREBOX2PSRBCS3	1721	-	cctacaagccACACA	(Motif sequence only)
MS.gene004678.t1	TF_motif_seq_0168	AGAMOUSATCONSENSUS	1866	+	TTTCCtatttttggaa	(Motif sequence only)
MS.gene004678.t1	TF_motif_seq_0168	AGAMOUSATCONSENSUS	1867	-	ttcctatttttGGAAA	(Motif sequence only)
MS.gene004678.t1	TF_motif_seq_0181	CARG1ATAP3	449	-	gtgttcacgtatgTAAAC	(Motif sequence only)
MS.gene004678.t1	TF_motif_seq_0182	AGL2ATCONSENSUS	1866	-	tttcctattTTTGGaaag	(Motif sequence only)
MS.gene004678.t1	TF_motif_seq_0183	AGL1ATCONSENSUS	1865	-	tTTTCCtatttttggaaa	(Motif sequence only)
MS.gene004678.t1	TF_motif_seq_0183	AGL1ATCONSENSUS	1866	+	tttcctatttttGGAAAg	(Motif sequence only)
MS.gene004678.t1	TF_motif_seq_0248	MYBCOREATCYCB1	18	+	AAGGG	(Motif sequence only)
MS.gene004678.t1	TF_motif_seq_0248	MYBCOREATCYCB1	81	+	AAAGG	(Motif sequence only)
MS.gene004678.t1	TF_motif_seq_0248	MYBCOREATCYCB1	82	+	AAGGG	(Motif sequence only)
MS.gene004678.t1	TF_motif_seq_0248	MYBCOREATCYCB1	183	+	AATGG	(Motif sequence only)
MS.gene004678.t1	TF_motif_seq_0248	MYBCOREATCYCB1	233	+	AACGA	(Motif sequence only)
MS.gene004678.t1	TF_motif_seq_0248	MYBCOREATCYCB1	289	+	ATCGG	(Motif sequence only)
MS.gene004678.t1	TF_motif_seq_0248	MYBCOREATCYCB1	291	-	CGGTT	(Motif sequence only)
MS.gene004678.t1	TF_motif_seq_0248	MYBCOREATCYCB1	296	+	AAAGG	(Motif sequence only)
MS.gene004678.t1	TF_motif_seq_0248	MYBCOREATCYCB1	319	+	AACCG	(Motif sequence only)
MS.gene004678.t1	TF_motif_seq_0248	MYBCOREATCYCB1	321	-	CCGTT	(Motif sequence only)
MS.gene004678.t1	TF_motif_seq_0248	MYBCOREATCYCB1	370	+	AAGGG	(Motif sequence only)
MS.gene004678.t1	TF_motif_seq_0248	MYBCOREATCYCB1	481	+	AACAG	(Motif sequence only)
MS.gene004678.t1	TF_motif_seq_0248	MYBCOREATCYCB1	558	-	CTGTT	(Motif sequence only)
MS.gene004678.t1	TF_motif_seq_0248	MYBCOREATCYCB1	569	+	AATGG	(Motif sequence only)
MS.gene004678.t1	TF_motif_seq_0248	MYBCOREATCYCB1	605	-	CCTTT	(Motif sequence only)
MS.gene004678.t1	TF_motif_seq_0248	MYBCOREATCYCB1	633	+	AATGG	(Motif sequence only)
MS.gene004678.t1	TF_motif_seq_0248	MYBCOREATCYCB1	639	-	CCTTT	(Motif sequence only)
MS.gene004678.t1	TF_motif_seq_0248	MYBCOREATCYCB1	660	-	CCATT	(Motif sequence only)
MS.gene004678.t1	TF_motif_seq_0248	MYBCOREATCYCB1	756	+	AAGGG	(Motif sequence only)
MS.gene004678.t1	TF_motif_seq_0248	MYBCOREATCYCB1	782	-	CCGTT	(Motif sequence only)
MS.gene004678.t1	TF_motif_seq_0248	MYBCOREATCYCB1	800	-	ACGTT	(Motif sequence only)
MS.gene004678.t1	TF_motif_seq_0248	MYBCOREATCYCB1	846	+	AACGA	(Motif sequence only)
MS.gene004678.t1	TF_motif_seq_0248	MYBCOREATCYCB1	905	+	AACTG	(Motif sequence only)
MS.gene004678.t1	TF_motif_seq_0248	MYBCOREATCYCB1	938	+	AACGA	(Motif sequence only)
MS.gene004678.t1	TF_motif_seq_0248	MYBCOREATCYCB1	970	-	ACGTT	(Motif sequence only)
MS.gene004678.t1	TF_motif_seq_0248	MYBCOREATCYCB1	980	+	AACGC	(Motif sequence only)
MS.gene004678.t1	TF_motif_seq_0248	MYBCOREATCYCB1	1007	+	AACAG	(Motif sequence only)
MS.gene004678.t1	TF_motif_seq_0248	MYBCOREATCYCB1	1067	-	CCATT	(Motif sequence only)
MS.gene004678.t1	TF_motif_seq_0248	MYBCOREATCYCB1	1114	-	CCATT	(Motif sequence only)
MS.gene004678.t1	TF_motif_seq_0248	MYBCOREATCYCB1	1158	+	AACGA	(Motif sequence only)
MS.gene004678.t1	TF_motif_seq_0248	MYBCOREATCYCB1	1290	+	AACAG	(Motif sequence only)
MS.gene004678.t1	TF_motif_seq_0248	MYBCOREATCYCB1	1295	-	CCGTA	(Motif sequence only)
MS.gene004678.t1	TF_motif_seq_0248	MYBCOREATCYCB1	1308	+	AAAGG	(Motif sequence only)
MS.gene004678.t1	TF_motif_seq_0248	MYBCOREATCYCB1	1364	-	CTGTT	(Motif sequence only)
MS.gene004678.t1	TF_motif_seq_0248	MYBCOREATCYCB1	1490	+	AACTG	(Motif sequence only)
MS.gene004678.t1	TF_motif_seq_0248	MYBCOREATCYCB1	1554	-	CCTTT	(Motif sequence only)
MS.gene004678.t1	TF_motif_seq_0248	MYBCOREATCYCB1	1567	-	CCATT	(Motif sequence only)
MS.gene004678.t1	TF_motif_seq_0248	MYBCOREATCYCB1	1578	-	CCTTT	(Motif sequence only)
MS.gene004678.t1	TF_motif_seq_0248	MYBCOREATCYCB1	1665	-	CCGTA	(Motif sequence only)
MS.gene004678.t1	TF_motif_seq_0248	MYBCOREATCYCB1	1689	-	CCTTT	(Motif sequence only)
MS.gene004678.t1	TF_motif_seq_0248	MYBCOREATCYCB1	1834	+	AACAG	(Motif sequence only)
MS.gene004678.t1	TF_motif_seq_0248	MYBCOREATCYCB1	1852	-	CTGTT	(Motif sequence only)
MS.gene004678.t1	TF_motif_seq_0248	MYBCOREATCYCB1	1880	+	AAAGG	(Motif sequence only)
MS.gene004678.t1	TF_motif_seq_0248	MYBCOREATCYCB1	1924	+	AACTG	(Motif sequence only)
MS.gene004678.t1	TF_motif_seq_0248	MYBCOREATCYCB1	1926	-	CTGTT	(Motif sequence only)
MS.gene004678.t1	TF_motif_seq_0248	MYBCOREATCYCB1	1955	+	AATGG	(Motif sequence only)
MS.gene004678.t1	TF_motif_seq_0249	ABRELATERD1	140	-	CACAT	(Motif sequence only)
MS.gene004678.t1	TF_motif_seq_0249	ABRELATERD1	350	+	ACATG	(Motif sequence only)
MS.gene004678.t1	TF_motif_seq_0249	ABRELATERD1	395	-	CACTT	(Motif sequence only)
MS.gene004678.t1	TF_motif_seq_0249	ABRELATERD1	426	+	ACATG	(Motif sequence only)
MS.gene004678.t1	TF_motif_seq_0249	ABRELATERD1	427	-	CATGT	(Motif sequence only)
MS.gene004678.t1	TF_motif_seq_0249	ABRELATERD1	428	+	ATGTG	(Motif sequence only)
MS.gene004678.t1	TF_motif_seq_0249	ABRELATERD1	454	-	CACGT	(Motif sequence only)
MS.gene004678.t1	TF_motif_seq_0249	ABRELATERD1	455	+	ACGTA	(Motif sequence only)
MS.gene004678.t1	TF_motif_seq_0249	ABRELATERD1	468	-	CAAGT	(Motif sequence only)
MS.gene004678.t1	TF_motif_seq_0249	ABRELATERD1	483	-	CAGGT	(Motif sequence only)
MS.gene004678.t1	TF_motif_seq_0249	ABRELATERD1	484	+	AGGTG	(Motif sequence only)
MS.gene004678.t1	TF_motif_seq_0249	ABRELATERD1	510	+	AGGTG	(Motif sequence only)
MS.gene004678.t1	TF_motif_seq_0249	ABRELATERD1	699	-	CGCGT	(Motif sequence only)
MS.gene004678.t1	TF_motif_seq_0249	ABRELATERD1	700	+	GCGTG	(Motif sequence only)
MS.gene004678.t1	TF_motif_seq_0249	ABRELATERD1	730	-	CTCGT	(Motif sequence only)
MS.gene004678.t1	TF_motif_seq_0249	ABRELATERD1	745	-	CGCGT	(Motif sequence only)
MS.gene004678.t1	TF_motif_seq_0249	ABRELATERD1	746	+	GCGTG	(Motif sequence only)
MS.gene004678.t1	TF_motif_seq_0249	ABRELATERD1	770	-	CACGT	(Motif sequence only)
MS.gene004678.t1	TF_motif_seq_0249	ABRELATERD1	771	+	ACGTC	(Motif sequence only)
MS.gene004678.t1	TF_motif_seq_0249	ABRELATERD1	799	-	CACGT	(Motif sequence only)
MS.gene004678.t1	TF_motif_seq_0249	ABRELATERD1	800	+	ACGTT	(Motif sequence only)
MS.gene004678.t1	TF_motif_seq_0249	ABRELATERD1	849	-	GACGT	(Motif sequence only)
MS.gene004678.t1	TF_motif_seq_0249	ABRELATERD1	850	+	ACGTG	(Motif sequence only)
MS.gene004678.t1	TF_motif_seq_0249	ABRELATERD1	886	-	CACAT	(Motif sequence only)
MS.gene004678.t1	TF_motif_seq_0249	ABRELATERD1	887	+	ACATG	(Motif sequence only)
MS.gene004678.t1	TF_motif_seq_0249	ABRELATERD1	933	+	ACCTG	(Motif sequence only)
MS.gene004678.t1	TF_motif_seq_0249	ABRELATERD1	958	-	CAGGT	(Motif sequence only)
MS.gene004678.t1	TF_motif_seq_0249	ABRELATERD1	959	+	AGGTG	(Motif sequence only)
MS.gene004678.t1	TF_motif_seq_0249	ABRELATERD1	969	-	CACGT	(Motif sequence only)
MS.gene004678.t1	TF_motif_seq_0249	ABRELATERD1	970	+	ACGTT	(Motif sequence only)
MS.gene004678.t1	TF_motif_seq_0249	ABRELATERD1	975	+	ACCTG	(Motif sequence only)
MS.gene004678.t1	TF_motif_seq_0249	ABRELATERD1	999	+	ACATG	(Motif sequence only)
MS.gene004678.t1	TF_motif_seq_0249	ABRELATERD1	1000	-	CATGT	(Motif sequence only)
MS.gene004678.t1	TF_motif_seq_0249	ABRELATERD1	1030	-	CACGT	(Motif sequence only)
MS.gene004678.t1	TF_motif_seq_0249	ABRELATERD1	1031	+	ACGTG	(Motif sequence only)
MS.gene004678.t1	TF_motif_seq_0249	ABRELATERD1	1104	-	CATGT	(Motif sequence only)
MS.gene004678.t1	TF_motif_seq_0249	ABRELATERD1	1164	-	CAAGT	(Motif sequence only)
MS.gene004678.t1	TF_motif_seq_0249	ABRELATERD1	1165	+	AAGTG	(Motif sequence only)
MS.gene004678.t1	TF_motif_seq_0249	ABRELATERD1	1181	+	ACATG	(Motif sequence only)
MS.gene004678.t1	TF_motif_seq_0249	ABRELATERD1	1225	-	CTCGT	(Motif sequence only)
MS.gene004678.t1	TF_motif_seq_0249	ABRELATERD1	1241	-	CACCT	(Motif sequence only)
MS.gene004678.t1	TF_motif_seq_0249	ABRELATERD1	1268	+	ATGTG	(Motif sequence only)
MS.gene004678.t1	TF_motif_seq_0249	ABRELATERD1	1376	-	CACTT	(Motif sequence only)
MS.gene004678.t1	TF_motif_seq_0249	ABRELATERD1	1396	-	CTCGT	(Motif sequence only)
MS.gene004678.t1	TF_motif_seq_0249	ABRELATERD1	1546	-	CACTT	(Motif sequence only)
MS.gene004678.t1	TF_motif_seq_0249	ABRELATERD1	1636	-	CACAT	(Motif sequence only)
MS.gene004678.t1	TF_motif_seq_0249	ABRELATERD1	1672	-	CACCT	(Motif sequence only)
MS.gene004678.t1	TF_motif_seq_0249	ABRELATERD1	1719	-	CACCT	(Motif sequence only)
MS.gene004678.t1	TF_motif_seq_0249	ABRELATERD1	1736	-	CACAT	(Motif sequence only)
MS.gene004678.t1	TF_motif_seq_0249	ABRELATERD1	1741	+	ACCTG	(Motif sequence only)
MS.gene004678.t1	TF_motif_seq_0249	ABRELATERD1	1746	-	CAAGT	(Motif sequence only)
MS.gene004678.t1	TF_motif_seq_0249	ABRELATERD1	1820	+	ACTTG	(Motif sequence only)
MS.gene004678.t1	TF_motif_seq_0249	ABRELATERD1	1850	+	ACCTG	(Motif sequence only)
MS.gene004678.t1	TF_motif_seq_0249	ABRELATERD1	1882	+	AGGTG	(Motif sequence only)
MS.gene004678.t1	TF_motif_seq_0249	ABRELATERD1	1911	+	AAGTG	(Motif sequence only)
MS.gene004678.t1	TF_motif_seq_0261	SURECOREATSULTR11	29	+	TAGAC	(Motif sequence only)
MS.gene004678.t1	TF_motif_seq_0261	SURECOREATSULTR11	136	+	TAGAC	(Motif sequence only)
MS.gene004678.t1	TF_motif_seq_0261	SURECOREATSULTR11	138	+	GACAC	(Motif sequence only)
MS.gene004678.t1	TF_motif_seq_0261	SURECOREATSULTR11	162	+	TAGAC	(Motif sequence only)
MS.gene004678.t1	TF_motif_seq_0261	SURECOREATSULTR11	164	-	GACTC	(Motif sequence only)
MS.gene004678.t1	TF_motif_seq_0261	SURECOREATSULTR11	175	+	GAGTC	(Motif sequence only)
MS.gene004678.t1	TF_motif_seq_0261	SURECOREATSULTR11	177	-	GTCTC	(Motif sequence only)
MS.gene004678.t1	TF_motif_seq_0261	SURECOREATSULTR11	216	+	GAGAT	(Motif sequence only)
MS.gene004678.t1	TF_motif_seq_0261	SURECOREATSULTR11	242	+	AAGAC	(Motif sequence only)
MS.gene004678.t1	TF_motif_seq_0261	SURECOREATSULTR11	300	+	GAGAG	(Motif sequence only)
MS.gene004678.t1	TF_motif_seq_0261	SURECOREATSULTR11	354	+	GAGAG	(Motif sequence only)
MS.gene004678.t1	TF_motif_seq_0261	SURECOREATSULTR11	356	+	GAGAT	(Motif sequence only)
MS.gene004678.t1	TF_motif_seq_0261	SURECOREATSULTR11	539	-	GTCTT	(Motif sequence only)
MS.gene004678.t1	TF_motif_seq_0261	SURECOREATSULTR11	564	+	GAGAT	(Motif sequence only)
MS.gene004678.t1	TF_motif_seq_0261	SURECOREATSULTR11	591	-	CTCTC	(Motif sequence only)
MS.gene004678.t1	TF_motif_seq_0261	SURECOREATSULTR11	601	-	GTCTC	(Motif sequence only)
MS.gene004678.t1	TF_motif_seq_0261	SURECOREATSULTR11	615	-	GCCTC	(Motif sequence only)
MS.gene004678.t1	TF_motif_seq_0261	SURECOREATSULTR11	682	-	GGCTC	(Motif sequence only)
MS.gene004678.t1	TF_motif_seq_0261	SURECOREATSULTR11	714	+	AAGAC	(Motif sequence only)
MS.gene004678.t1	TF_motif_seq_0261	SURECOREATSULTR11	716	-	GACTC	(Motif sequence only)
MS.gene004678.t1	TF_motif_seq_0261	SURECOREATSULTR11	751	+	GAGTC	(Motif sequence only)
MS.gene004678.t1	TF_motif_seq_0261	SURECOREATSULTR11	807	+	GAGAT	(Motif sequence only)
MS.gene004678.t1	TF_motif_seq_0261	SURECOREATSULTR11	813	-	CTCTC	(Motif sequence only)
MS.gene004678.t1	TF_motif_seq_0261	SURECOREATSULTR11	854	+	GAGAG	(Motif sequence only)
MS.gene004678.t1	TF_motif_seq_0261	SURECOREATSULTR11	856	+	GAGAG	(Motif sequence only)
MS.gene004678.t1	TF_motif_seq_0261	SURECOREATSULTR11	858	+	GAGAG	(Motif sequence only)
MS.gene004678.t1	TF_motif_seq_0261	SURECOREATSULTR11	895	+	TAGAC	(Motif sequence only)
MS.gene004678.t1	TF_motif_seq_0261	SURECOREATSULTR11	1023	+	AAGAC	(Motif sequence only)
MS.gene004678.t1	TF_motif_seq_0261	SURECOREATSULTR11	1025	-	GACTC	(Motif sequence only)
MS.gene004678.t1	TF_motif_seq_0261	SURECOREATSULTR11	1148	+	GAGAG	(Motif sequence only)
MS.gene004678.t1	TF_motif_seq_0261	SURECOREATSULTR11	1150	+	GAGAA	(Motif sequence only)
MS.gene004678.t1	TF_motif_seq_0261	SURECOREATSULTR11	1169	+	GAGAT	(Motif sequence only)
MS.gene004678.t1	TF_motif_seq_0261	SURECOREATSULTR11	1176	+	GAGAG	(Motif sequence only)
MS.gene004678.t1	TF_motif_seq_0261	SURECOREATSULTR11	1178	+	GAGAC	(Motif sequence only)
MS.gene004678.t1	TF_motif_seq_0261	SURECOREATSULTR11	1188	-	GTATC	(Motif sequence only)
MS.gene004678.t1	TF_motif_seq_0261	SURECOREATSULTR11	1223	-	ATCTC	(Motif sequence only)
MS.gene004678.t1	TF_motif_seq_0261	SURECOREATSULTR11	1255	+	GAGAA	(Motif sequence only)
MS.gene004678.t1	TF_motif_seq_0261	SURECOREATSULTR11	1263	+	GAGAG	(Motif sequence only)
MS.gene004678.t1	TF_motif_seq_0261	SURECOREATSULTR11	1265	+	GAGAT	(Motif sequence only)
MS.gene004678.t1	TF_motif_seq_0261	SURECOREATSULTR11	1312	-	GTCTT	(Motif sequence only)
MS.gene004678.t1	TF_motif_seq_0261	SURECOREATSULTR11	1394	-	ATCTC	(Motif sequence only)
MS.gene004678.t1	TF_motif_seq_0261	SURECOREATSULTR11	1412	-	CTCTC	(Motif sequence only)
MS.gene004678.t1	TF_motif_seq_0261	SURECOREATSULTR11	1500	+	TAGAC	(Motif sequence only)
MS.gene004678.t1	TF_motif_seq_0261	SURECOREATSULTR11	1571	-	TTCTC	(Motif sequence only)
MS.gene004678.t1	TF_motif_seq_0261	SURECOREATSULTR11	1582	-	TTCTC	(Motif sequence only)
MS.gene004678.t1	TF_motif_seq_0261	SURECOREATSULTR11	1667	-	GTATC	(Motif sequence only)
MS.gene004678.t1	TF_motif_seq_0261	SURECOREATSULTR11	1681	-	GTCTT	(Motif sequence only)
MS.gene004678.t1	TF_motif_seq_0261	SURECOREATSULTR11	1715	-	GTCTC	(Motif sequence only)
MS.gene004678.t1	TF_motif_seq_0261	SURECOREATSULTR11	1749	-	GTCTT	(Motif sequence only)
MS.gene004678.t1	TF_motif_seq_0261	SURECOREATSULTR11	1792	-	TTCTC	(Motif sequence only)
MS.gene004678.t1	TF_motif_seq_0261	SURECOREATSULTR11	1794	-	CTCTC	(Motif sequence only)
MS.gene004678.t1	TF_motif_seq_0261	SURECOREATSULTR11	1812	-	GTCTA	(Motif sequence only)
MS.gene004678.t1	TF_motif_seq_0261	SURECOREATSULTR11	1829	+	GAAAC	(Motif sequence only)
MS.gene004678.t1	TF_motif_seq_0261	SURECOREATSULTR11	1838	+	GAAAC	(Motif sequence only)
MS.gene004678.t1	TF_motif_seq_0261	SURECOREATSULTR11	1854	-	GTTTC	(Motif sequence only)
MS.gene004678.t1	TF_motif_seq_0261	SURECOREATSULTR11	1858	+	CAGAC	(Motif sequence only)
MS.gene004678.t1	TF_motif_seq_0261	SURECOREATSULTR11	1908	+	GAGAA	(Motif sequence only)
MS.gene004678.t1	TF_motif_seq_0261	SURECOREATSULTR11	1973	-	ATCTC	(Motif sequence only)
MS.gene004678.t1	TF_motif_seq_0263	SORLIP1AT	37	+	ACCAC	(Motif sequence only)
MS.gene004678.t1	TF_motif_seq_0263	SORLIP1AT	138	+	GACAC	(Motif sequence only)
MS.gene004678.t1	TF_motif_seq_0263	SORLIP1AT	146	+	TCCAC	(Motif sequence only)
MS.gene004678.t1	TF_motif_seq_0263	SORLIP1AT	416	-	GTGGA	(Motif sequence only)
MS.gene004678.t1	TF_motif_seq_0263	SORLIP1AT	512	-	GTGGA	(Motif sequence only)
MS.gene004678.t1	TF_motif_seq_0263	SORLIP1AT	615	+	GCCTC	(Motif sequence only)
MS.gene004678.t1	TF_motif_seq_0263	SORLIP1AT	680	-	ATGGC	(Motif sequence only)
MS.gene004678.t1	TF_motif_seq_0263	SORLIP1AT	702	-	GTGGA	(Motif sequence only)
MS.gene004678.t1	TF_motif_seq_0263	SORLIP1AT	748	-	GTGGA	(Motif sequence only)
MS.gene004678.t1	TF_motif_seq_0263	SORLIP1AT	795	-	ATGGC	(Motif sequence only)
MS.gene004678.t1	TF_motif_seq_0263	SORLIP1AT	797	+	GGCAC	(Motif sequence only)
MS.gene004678.t1	TF_motif_seq_0263	SORLIP1AT	827	+	ACCAC	(Motif sequence only)
MS.gene004678.t1	TF_motif_seq_0263	SORLIP1AT	835	-	GTTGC	(Motif sequence only)
MS.gene004678.t1	TF_motif_seq_0263	SORLIP1AT	878	-	GTGGT	(Motif sequence only)
MS.gene004678.t1	TF_motif_seq_0263	SORLIP1AT	919	-	GTGGA	(Motif sequence only)
MS.gene004678.t1	TF_motif_seq_0263	SORLIP1AT	961	-	GTGGA	(Motif sequence only)
MS.gene004678.t1	TF_motif_seq_0263	SORLIP1AT	1028	+	TCCAC	(Motif sequence only)
MS.gene004678.t1	TF_motif_seq_0263	SORLIP1AT	1033	-	GTGGT	(Motif sequence only)
MS.gene004678.t1	TF_motif_seq_0263	SORLIP1AT	1372	+	GCTAC	(Motif sequence only)
MS.gene004678.t1	TF_motif_seq_0263	SORLIP1AT	1406	-	CTGGC	(Motif sequence only)
MS.gene004678.t1	TF_motif_seq_0263	SORLIP1AT	1444	+	ACCAC	(Motif sequence only)
MS.gene004678.t1	TF_motif_seq_0263	SORLIP1AT	1478	-	GTAGC	(Motif sequence only)
MS.gene004678.t1	TF_motif_seq_0263	SORLIP1AT	1492	-	CTGGC	(Motif sequence only)
MS.gene004678.t1	TF_motif_seq_0263	SORLIP1AT	1532	+	GCTAC	(Motif sequence only)
MS.gene004678.t1	TF_motif_seq_0263	SORLIP1AT	1670	+	TCCAC	(Motif sequence only)
MS.gene004678.t1	TF_motif_seq_0263	SORLIP1AT	1728	+	GCCAC	(Motif sequence only)
MS.gene004678.t1	TF_motif_seq_0263	SORLIP1AT	1956	-	ATGGC	(Motif sequence only)
MS.gene004678.t1	TF_motif_seq_0263	SORLIP1AT	1976	+	TCCAC	(Motif sequence only)
MS.gene004678.t1	TF_motif_seq_0265	SORLIP2AT	613	+	AGGCC	(Motif sequence only)
MS.gene004678.t1	TF_motif_seq_0265	SORLIP2AT	614	-	GGCCT	(Motif sequence only)
MS.gene004678.t1	TF_motif_seq_0265	SORLIP2AT	636	+	GGGCC	(Motif sequence only)
MS.gene004678.t1	TF_motif_seq_0265	SORLIP2AT	636	-	GGGCC	(Motif sequence only)
MS.gene004678.t1	TF_motif_seq_0265	SORLIP2AT	637	-	GGCCT	(Motif sequence only)
MS.gene004678.t1	TF_motif_seq_0265	SORLIP2AT	656	+	AGGCC	(Motif sequence only)
MS.gene004678.t1	TF_motif_seq_0265	SORLIP2AT	657	+	GGCCC	(Motif sequence only)
MS.gene004678.t1	TF_motif_seq_0265	SORLIP2AT	657	-	GGCCC	(Motif sequence only)
MS.gene004678.t1	TF_motif_seq_0265	SORLIP2AT	673	+	GGTCC	(Motif sequence only)
MS.gene004678.t1	TF_motif_seq_0265	SORLIP2AT	673	-	GGTCC	(Motif sequence only)
MS.gene004678.t1	TF_motif_seq_0265	SORLIP2AT	682	-	GGCTC	(Motif sequence only)
MS.gene004678.t1	TF_motif_seq_0265	SORLIP2AT	697	-	GGCGC	(Motif sequence only)
MS.gene004678.t1	TF_motif_seq_0265	SORLIP2AT	797	-	GGCAC	(Motif sequence only)
MS.gene004678.t1	TF_motif_seq_0265	SORLIP2AT	825	+	GGACC	(Motif sequence only)
MS.gene004678.t1	TF_motif_seq_0265	SORLIP2AT	825	-	GGACC	(Motif sequence only)
MS.gene004678.t1	TF_motif_seq_0265	SORLIP2AT	1040	+	GGTCC	(Motif sequence only)
MS.gene004678.t1	TF_motif_seq_0265	SORLIP2AT	1040	-	GGTCC	(Motif sequence only)
MS.gene004678.t1	TF_motif_seq_0265	SORLIP2AT	1408	-	GGCGC	(Motif sequence only)
MS.gene004678.t1	TF_motif_seq_0268	ARR1AT	9	+	TGATT	(Motif sequence only)
MS.gene004678.t1	TF_motif_seq_0268	ARR1AT	52	+	TGATT	(Motif sequence only)
MS.gene004678.t1	TF_motif_seq_0268	ARR1AT	129	+	TGATT	(Motif sequence only)
MS.gene004678.t1	TF_motif_seq_0268	ARR1AT	203	-	AATCT	(Motif sequence only)
MS.gene004678.t1	TF_motif_seq_0268	ARR1AT	211	+	GGATT	(Motif sequence only)
MS.gene004678.t1	TF_motif_seq_0268	ARR1AT	313	-	AATCT	(Motif sequence only)
MS.gene004678.t1	TF_motif_seq_0268	ARR1AT	362	-	AATCA	(Motif sequence only)
MS.gene004678.t1	TF_motif_seq_0268	ARR1AT	375	+	TGATT	(Motif sequence only)
MS.gene004678.t1	TF_motif_seq_0268	ARR1AT	572	+	GGATT	(Motif sequence only)
MS.gene004678.t1	TF_motif_seq_0268	ARR1AT	665	-	AATCT	(Motif sequence only)
MS.gene004678.t1	TF_motif_seq_0268	ARR1AT	900	-	AATCA	(Motif sequence only)
MS.gene004678.t1	TF_motif_seq_0268	ARR1AT	1064	-	AATCC	(Motif sequence only)
MS.gene004678.t1	TF_motif_seq_0268	ARR1AT	1098	-	AATCC	(Motif sequence only)
MS.gene004678.t1	TF_motif_seq_0268	ARR1AT	1192	+	CGATT	(Motif sequence only)
MS.gene004678.t1	TF_motif_seq_0268	ARR1AT	1342	-	AATCT	(Motif sequence only)
MS.gene004678.t1	TF_motif_seq_0268	ARR1AT	1560	-	AATCA	(Motif sequence only)
MS.gene004678.t1	TF_motif_seq_0268	ARR1AT	1657	-	AATCT	(Motif sequence only)
MS.gene004678.t1	TF_motif_seq_0268	ARR1AT	1800	+	TGATT	(Motif sequence only)
MS.gene004678.t1	TF_motif_seq_0268	ARR1AT	1896	+	TGATT	(Motif sequence only)
MS.gene004678.t1	TF_motif_seq_0275	WBOXATNPR1	8	+	TTGAT	(Motif sequence only)
MS.gene004678.t1	TF_motif_seq_0275	WBOXATNPR1	15	-	ATCAA	(Motif sequence only)
MS.gene004678.t1	TF_motif_seq_0275	WBOXATNPR1	29	+	TAGAC	(Motif sequence only)
MS.gene004678.t1	TF_motif_seq_0275	WBOXATNPR1	55	+	TTAAC	(Motif sequence only)
MS.gene004678.t1	TF_motif_seq_0275	WBOXATNPR1	64	+	TTGAC	(Motif sequence only)
MS.gene004678.t1	TF_motif_seq_0275	WBOXATNPR1	78	-	TTCAA	(Motif sequence only)
MS.gene004678.t1	TF_motif_seq_0275	WBOXATNPR1	112	+	TTGAT	(Motif sequence only)
MS.gene004678.t1	TF_motif_seq_0275	WBOXATNPR1	128	+	TTGAT	(Motif sequence only)
MS.gene004678.t1	TF_motif_seq_0275	WBOXATNPR1	136	+	TAGAC	(Motif sequence only)
MS.gene004678.t1	TF_motif_seq_0275	WBOXATNPR1	162	+	TAGAC	(Motif sequence only)
MS.gene004678.t1	TF_motif_seq_0275	WBOXATNPR1	191	-	ATCAA	(Motif sequence only)
MS.gene004678.t1	TF_motif_seq_0275	WBOXATNPR1	214	+	TTGAG	(Motif sequence only)
MS.gene004678.t1	TF_motif_seq_0275	WBOXATNPR1	231	+	TTAAC	(Motif sequence only)
MS.gene004678.t1	TF_motif_seq_0275	WBOXATNPR1	239	-	TTCAA	(Motif sequence only)
MS.gene004678.t1	TF_motif_seq_0275	WBOXATNPR1	293	-	GTTAA	(Motif sequence only)
MS.gene004678.t1	TF_motif_seq_0275	WBOXATNPR1	305	-	GTCAG	(Motif sequence only)
MS.gene004678.t1	TF_motif_seq_0275	WBOXATNPR1	309	-	GTCAA	(Motif sequence only)
MS.gene004678.t1	TF_motif_seq_0275	WBOXATNPR1	317	+	TTAAC	(Motif sequence only)
MS.gene004678.t1	TF_motif_seq_0275	WBOXATNPR1	343	-	ATCAA	(Motif sequence only)
MS.gene004678.t1	TF_motif_seq_0275	WBOXATNPR1	404	-	GTTAA	(Motif sequence only)
MS.gene004678.t1	TF_motif_seq_0275	WBOXATNPR1	423	+	TTAAC	(Motif sequence only)
MS.gene004678.t1	TF_motif_seq_0275	WBOXATNPR1	430	-	GTGAA	(Motif sequence only)
MS.gene004678.t1	TF_motif_seq_0275	WBOXATNPR1	438	+	TTGAT	(Motif sequence only)
MS.gene004678.t1	TF_motif_seq_0275	WBOXATNPR1	452	+	TTCAC	(Motif sequence only)
MS.gene004678.t1	TF_motif_seq_0275	WBOXATNPR1	461	-	GTAAA	(Motif sequence only)
MS.gene004678.t1	TF_motif_seq_0275	WBOXATNPR1	471	-	GTTAA	(Motif sequence only)
MS.gene004678.t1	TF_motif_seq_0275	WBOXATNPR1	548	-	GTAAA	(Motif sequence only)
MS.gene004678.t1	TF_motif_seq_0275	WBOXATNPR1	562	+	TTGAG	(Motif sequence only)
MS.gene004678.t1	TF_motif_seq_0275	WBOXATNPR1	599	+	TTGTC	(Motif sequence only)
MS.gene004678.t1	TF_motif_seq_0275	WBOXATNPR1	626	+	TTGAC	(Motif sequence only)
MS.gene004678.t1	TF_motif_seq_0275	WBOXATNPR1	652	-	GTCCA	(Motif sequence only)
MS.gene004678.t1	TF_motif_seq_0275	WBOXATNPR1	669	+	TTGAG	(Motif sequence only)
MS.gene004678.t1	TF_motif_seq_0275	WBOXATNPR1	674	-	GTCCA	(Motif sequence only)
MS.gene004678.t1	TF_motif_seq_0275	WBOXATNPR1	711	-	ATCAA	(Motif sequence only)
MS.gene004678.t1	TF_motif_seq_0275	WBOXATNPR1	753	-	GTCAA	(Motif sequence only)
MS.gene004678.t1	TF_motif_seq_0275	WBOXATNPR1	773	-	GTCAT	(Motif sequence only)
MS.gene004678.t1	TF_motif_seq_0275	WBOXATNPR1	778	+	TTGTC	(Motif sequence only)
MS.gene004678.t1	TF_motif_seq_0275	WBOXATNPR1	815	-	CTCAA	(Motif sequence only)
MS.gene004678.t1	TF_motif_seq_0275	WBOXATNPR1	841	+	TGGAC	(Motif sequence only)
MS.gene004678.t1	TF_motif_seq_0275	WBOXATNPR1	843	-	GACAA	(Motif sequence only)
MS.gene004678.t1	TF_motif_seq_0275	WBOXATNPR1	872	+	TTGAT	(Motif sequence only)
MS.gene004678.t1	TF_motif_seq_0275	WBOXATNPR1	889	+	ATGAC	(Motif sequence only)
MS.gene004678.t1	TF_motif_seq_0275	WBOXATNPR1	895	+	TAGAC	(Motif sequence only)
MS.gene004678.t1	TF_motif_seq_0275	WBOXATNPR1	897	-	GACAA	(Motif sequence only)
MS.gene004678.t1	TF_motif_seq_0275	WBOXATNPR1	901	-	ATCAA	(Motif sequence only)
MS.gene004678.t1	TF_motif_seq_0275	WBOXATNPR1	930	+	ATGAC	(Motif sequence only)
MS.gene004678.t1	TF_motif_seq_0275	WBOXATNPR1	942	-	ATCAA	(Motif sequence only)
MS.gene004678.t1	TF_motif_seq_0275	WBOXATNPR1	984	-	CTCAA	(Motif sequence only)
MS.gene004678.t1	TF_motif_seq_0275	WBOXATNPR1	1004	+	TTGAA	(Motif sequence only)
MS.gene004678.t1	TF_motif_seq_0275	WBOXATNPR1	1011	-	GTCAA	(Motif sequence only)
MS.gene004678.t1	TF_motif_seq_0275	WBOXATNPR1	1054	-	GTCCA	(Motif sequence only)
MS.gene004678.t1	TF_motif_seq_0275	WBOXATNPR1	1095	-	TTCAA	(Motif sequence only)
MS.gene004678.t1	TF_motif_seq_0275	WBOXATNPR1	1117	+	TTAAC	(Motif sequence only)
MS.gene004678.t1	TF_motif_seq_0275	WBOXATNPR1	1162	-	ATCAA	(Motif sequence only)
MS.gene004678.t1	TF_motif_seq_0275	WBOXATNPR1	1287	+	TTGAA	(Motif sequence only)
MS.gene004678.t1	TF_motif_seq_0275	WBOXATNPR1	1305	-	TTCAA	(Motif sequence only)
MS.gene004678.t1	TF_motif_seq_0275	WBOXATNPR1	1414	-	CTCAA	(Motif sequence only)
MS.gene004678.t1	TF_motif_seq_0275	WBOXATNPR1	1420	+	ATGAC	(Motif sequence only)
MS.gene004678.t1	TF_motif_seq_0275	WBOXATNPR1	1500	+	TAGAC	(Motif sequence only)
MS.gene004678.t1	TF_motif_seq_0275	WBOXATNPR1	1511	-	GTCAA	(Motif sequence only)
MS.gene004678.t1	TF_motif_seq_0275	WBOXATNPR1	1544	+	TTCAC	(Motif sequence only)
MS.gene004678.t1	TF_motif_seq_0275	WBOXATNPR1	1561	-	ATCAA	(Motif sequence only)
MS.gene004678.t1	TF_motif_seq_0275	WBOXATNPR1	1592	+	TTAAC	(Motif sequence only)
MS.gene004678.t1	TF_motif_seq_0275	WBOXATNPR1	1654	+	TTGAA	(Motif sequence only)
MS.gene004678.t1	TF_motif_seq_0275	WBOXATNPR1	1675	-	CTCAA	(Motif sequence only)
MS.gene004678.t1	TF_motif_seq_0275	WBOXATNPR1	1698	-	GTTAA	(Motif sequence only)
MS.gene004678.t1	TF_motif_seq_0275	WBOXATNPR1	1769	+	TTGAA	(Motif sequence only)
MS.gene004678.t1	TF_motif_seq_0275	WBOXATNPR1	1799	+	TTGAT	(Motif sequence only)
MS.gene004678.t1	TF_motif_seq_0275	WBOXATNPR1	1810	+	TTGTC	(Motif sequence only)
MS.gene004678.t1	TF_motif_seq_0275	WBOXATNPR1	1812	-	GTCTA	(Motif sequence only)
MS.gene004678.t1	TF_motif_seq_0275	WBOXATNPR1	1817	+	TTTAC	(Motif sequence only)
MS.gene004678.t1	TF_motif_seq_0275	WBOXATNPR1	1822	+	TTGTC	(Motif sequence only)
MS.gene004678.t1	TF_motif_seq_0275	WBOXATNPR1	1824	-	GTCAT	(Motif sequence only)
MS.gene004678.t1	TF_motif_seq_0275	WBOXATNPR1	1847	+	TTTAC	(Motif sequence only)
MS.gene004678.t1	TF_motif_seq_0275	WBOXATNPR1	1913	-	GTGAA	(Motif sequence only)
MS.gene004678.t1	TF_motif_seq_0275	WBOXATNPR1	1933	-	GTAAA	(Motif sequence only)
MS.gene004678.t1	TF_motif_seq_0275	WBOXATNPR1	1937	+	ATGAC	(Motif sequence only)
MS.gene004678.t1	TF_motif_seq_0275	WBOXATNPR1	1993	-	TTCAA	(Motif sequence only)
MS.gene004678.t1	TF_motif_seq_0279	T/GBOXATPIN2	799	-	cACGTT	(Motif sequence only)
MS.gene004678.t1	TF_motif_seq_0279	T/GBOXATPIN2	969	-	cACGTT	(Motif sequence only)
MS.gene004678.t1	TF_motif_seq_0288	PREATPRODH	165	+	ACTCAt	(Motif sequence only)
MS.gene004678.t1	TF_motif_seq_0288	PREATPRODH	1333	+	ACTCAt	(Motif sequence only)
MS.gene004678.t1	TF_motif_seq_0290	TBOXATGAPB	1677	-	cAAAGT	(Motif sequence only)
MS.gene004678.t1	TF_motif_seq_0291	ANAERO2CONSENSUS	490	-	gCTGCT	(Motif sequence only)
MS.gene004678.t1	TF_motif_seq_0291	ANAERO2CONSENSUS	1959	-	gCTGCT	(Motif sequence only)
MS.gene004678.t1	TF_motif_seq_0317	IBOX	114	+	GATAAg	(Motif sequence only)
MS.gene004678.t1	TF_motif_seq_0317	IBOX	1075	-	cTTATC	(Motif sequence only)
MS.gene004678.t1	TF_motif_seq_0321	GT1CONSENSUS	22	+	GGTAAt	(Motif sequence only)
MS.gene004678.t1	TF_motif_seq_0321	GT1CONSENSUS	85	+	GGAAAt	(Motif sequence only)
MS.gene004678.t1	TF_motif_seq_0321	GT1CONSENSUS	222	-	tTTTCC	(Motif sequence only)
MS.gene004678.t1	TF_motif_seq_0321	GT1CONSENSUS	261	-	tTTATC	(Motif sequence only)
MS.gene004678.t1	TF_motif_seq_0321	GT1CONSENSUS	286	-	tTTATC	(Motif sequence only)
MS.gene004678.t1	TF_motif_seq_0321	GT1CONSENSUS	358	+	GATAAa	(Motif sequence only)
MS.gene004678.t1	TF_motif_seq_0321	GT1CONSENSUS	432	+	GAAAAt	(Motif sequence only)
MS.gene004678.t1	TF_motif_seq_0321	GT1CONSENSUS	566	+	GATAAt	(Motif sequence only)
MS.gene004678.t1	TF_motif_seq_0321	GT1CONSENSUS	1069	-	aTTATC	(Motif sequence only)
MS.gene004678.t1	TF_motif_seq_0321	GT1CONSENSUS	1152	+	GAAAAa	(Motif sequence only)
MS.gene004678.t1	TF_motif_seq_0321	GT1CONSENSUS	1205	+	GAAAAa	(Motif sequence only)
MS.gene004678.t1	TF_motif_seq_0321	GT1CONSENSUS	1257	+	GAAAAa	(Motif sequence only)
MS.gene004678.t1	TF_motif_seq_0321	GT1CONSENSUS	1319	-	tTTATC	(Motif sequence only)
MS.gene004678.t1	TF_motif_seq_0321	GT1CONSENSUS	1391	-	aTTATC	(Motif sequence only)
MS.gene004678.t1	TF_motif_seq_0321	GT1CONSENSUS	1661	-	tTTTCC	(Motif sequence only)
MS.gene004678.t1	TF_motif_seq_0321	GT1CONSENSUS	1803	-	tTTTTC	(Motif sequence only)
MS.gene004678.t1	TF_motif_seq_0321	GT1CONSENSUS	1847	-	tTTACC	(Motif sequence only)
MS.gene004678.t1	TF_motif_seq_0321	GT1CONSENSUS	1864	-	tTTTTC	(Motif sequence only)
MS.gene004678.t1	TF_motif_seq_0321	GT1CONSENSUS	1865	-	tTTTCC	(Motif sequence only)
MS.gene004678.t1	TF_motif_seq_0321	GT1CONSENSUS	1919	+	GAAAAa	(Motif sequence only)
MS.gene004678.t1	TF_motif_seq_0321	GT1CONSENSUS	1932	+	GGTAAa	(Motif sequence only)
MS.gene004678.t1	TF_motif_seq_0323	RHERPATEXPA7	453	+	TCACGt	(Motif sequence only)
MS.gene004678.t1	TF_motif_seq_0323	RHERPATEXPA7	769	+	TCACGt	(Motif sequence only)
MS.gene004678.t1	TF_motif_seq_0323	RHERPATEXPA7	798	+	GCACGt	(Motif sequence only)
MS.gene004678.t1	TF_motif_seq_0323	RHERPATEXPA7	850	-	aCGTGA	(Motif sequence only)
MS.gene004678.t1	TF_motif_seq_0323	RHERPATEXPA7	968	+	TCACGt	(Motif sequence only)
MS.gene004678.t1	TF_motif_seq_0334	SITEIIATCYTC	635	+	TGGGCc	(Motif sequence only)
MS.gene004678.t1	TF_motif_seq_0334	SITEIIATCYTC	657	-	gGCCCA	(Motif sequence only)
MS.gene004678.t1	TF_motif_seq_0336	SREATMSD	1070	+	TTATCc	(Motif sequence only)
MS.gene004678.t1	TF_motif_seq_0340	CGCGBOXAT	698	+	GCGCGt	(Motif sequence only)
MS.gene004678.t1	TF_motif_seq_0340	CGCGBOXAT	698	-	gCGCGT	(Motif sequence only)
MS.gene004678.t1	TF_motif_seq_0340	CGCGBOXAT	744	+	GCGCGt	(Motif sequence only)
MS.gene004678.t1	TF_motif_seq_0340	CGCGBOXAT	744	-	gCGCGT	(Motif sequence only)
MS.gene004678.t1	TF_motif_seq_0341	MYB1AT	124	-	TGGTTt	(Motif sequence only)
MS.gene004678.t1	TF_motif_seq_0341	MYB1AT	1442	+	aAACCA	(Motif sequence only)
MS.gene004678.t1	TF_motif_seq_0341	MYB1AT	1505	+	cAACCA	(Motif sequence only)
MS.gene004678.t1	TF_motif_seq_0341	MYB1AT	1564	+	aAACCA	(Motif sequence only)
MS.gene004678.t1	TF_motif_seq_0341	MYB1AT	1593	+	tAACCA	(Motif sequence only)
MS.gene004678.t1	TF_motif_seq_0341	MYB1AT	1597	+	cAACCA	(Motif sequence only)
MS.gene004678.t1	TF_motif_seq_0343	ANAERO1CONSENSUS	463	+	AAACAca	(Motif sequence only)
MS.gene004678.t1	TF_motif_seq_0343	ANAERO1CONSENSUS	1352	-	tgTGTTT	(Motif sequence only)
MS.gene004678.t1	TF_motif_seq_0343	ANAERO1CONSENSUS	1633	+	AAACAca	(Motif sequence only)
MS.gene004678.t1	TF_motif_seq_0343	ANAERO1CONSENSUS	1830	+	AAACAac	(Motif sequence only)
MS.gene004678.t1	TF_motif_seq_0353	ACGTABREMOTIFA2OSEM	797	-	ggCACGT	(Motif sequence only)
MS.gene004678.t1	TF_motif_seq_0353	ACGTABREMOTIFA2OSEM	1028	-	tcCACGT	(Motif sequence only)
MS.gene004678.t1	TF_motif_seq_0353	ACGTABREMOTIFA2OSEM	1031	+	ACGTGgt	(Motif sequence only)
MS.gene004678.t1	TF_motif_seq_0354	GADOWNAT	797	-	ggCACGT	(Motif sequence only)
MS.gene004678.t1	TF_motif_seq_0363	LEAFYATAG	181	+	CCAATgg	(Motif sequence only)
MS.gene004678.t1	TF_motif_seq_0366	MYBATRD22	1433	+	CTAACta	(Motif sequence only)
MS.gene004678.t1	TF_motif_seq_0366	MYBATRD22	1437	+	CTAACaa	(Motif sequence only)
MS.gene004678.t1	TF_motif_seq_0373	MYB1LEPR	1422	-	gaCTAAC	(Motif sequence only)
MS.gene004678.t1	TF_motif_seq_0373	MYB1LEPR	1431	-	aaCTAAC	(Motif sequence only)
MS.gene004678.t1	TF_motif_seq_0373	MYB1LEPR	1435	-	aaCTAAC	(Motif sequence only)
MS.gene004678.t1	TF_motif_seq_0374	ABRERATCAL	698	-	gCGCGTg	(Motif sequence only)
MS.gene004678.t1	TF_motif_seq_0374	ABRERATCAL	744	-	gCGCGTg	(Motif sequence only)
MS.gene004678.t1	TF_motif_seq_0374	ABRERATCAL	798	-	gCACGTt	(Motif sequence only)
MS.gene004678.t1	TF_motif_seq_0374	ABRERATCAL	1029	-	cCACGTg	(Motif sequence only)
MS.gene004678.t1	TF_motif_seq_0374	ABRERATCAL	1030	+	cACGTGg	(Motif sequence only)
MS.gene004678.t1	TF_motif_seq_0377	GAREAT	56	+	TAACAca	(Motif sequence only)
MS.gene004678.t1	TF_motif_seq_0377	GAREAT	424	+	TAACAtg	(Motif sequence only)
MS.gene004678.t1	TF_motif_seq_0377	GAREAT	1425	+	TAACAca	(Motif sequence only)
MS.gene004678.t1	TF_motif_seq_0377	GAREAT	1438	+	TAACAaa	(Motif sequence only)
MS.gene004678.t1	TF_motif_seq_0390	ANAERO3CONSENSUS	13	+	TCATCaa	(Motif sequence only)
MS.gene004678.t1	TF_motif_seq_0390	ANAERO3CONSENSUS	1453	-	atGATGA	(Motif sequence only)
MS.gene004678.t1	TF_motif_seq_0399	WBBOXPCWRKY1	77	-	atTCAAA	(Motif sequence only)
MS.gene004678.t1	TF_motif_seq_0399	WBBOXPCWRKY1	127	+	TTTGAtt	(Motif sequence only)
MS.gene004678.t1	TF_motif_seq_0399	WBBOXPCWRKY1	308	-	agTCAAA	(Motif sequence only)
MS.gene004678.t1	TF_motif_seq_0399	WBBOXPCWRKY1	900	-	aaTCAAA	(Motif sequence only)
MS.gene004678.t1	TF_motif_seq_0399	WBBOXPCWRKY1	1510	-	agTCAAA	(Motif sequence only)
MS.gene004678.t1	TF_motif_seq_0399	WBBOXPCWRKY1	1560	-	aaTCAAA	(Motif sequence only)
MS.gene004678.t1	TF_motif_seq_0403	CCA1ATLHCB1	200	+	aaaAATCT	(Motif sequence only)
MS.gene004678.t1	TF_motif_seq_0403	CCA1ATLHCB1	1339	+	aatAATCT	(Motif sequence only)
MS.gene004678.t1	TF_motif_seq_0416	PROXBBNNAPA	41	+	CAAACatc	(Motif sequence only)
MS.gene004678.t1	TF_motif_seq_0416	PROXBBNNAPA	1632	+	CAAACaca	(Motif sequence only)
MS.gene004678.t1	TF_motif_seq_0417	SBOXATRBCS	1672	+	CACCTcaa	(Motif sequence only)
MS.gene004678.t1	TF_motif_seq_0417	SBOXATRBCS	1719	+	CACCTaca	(Motif sequence only)
MS.gene004678.t1	TF_motif_seq_0434	P1BS	73	-	aaaTATTC	(Motif sequence only)
MS.gene004678.t1	TF_motif_seq_0434	P1BS	141	-	acaTATCC	(Motif sequence only)
MS.gene004678.t1	TF_motif_seq_0434	P1BS	271	-	ataTATCC	(Motif sequence only)
MS.gene004678.t1	TF_motif_seq_0434	P1BS	1017	+	GTATAtaa	(Motif sequence only)
MS.gene004678.t1	TF_motif_seq_0434	P1BS	1107	-	gttTATTC	(Motif sequence only)
MS.gene004678.t1	TF_motif_seq_0434	P1BS	1236	+	GTATAcac	(Motif sequence only)
MS.gene004678.t1	TF_motif_seq_0434	P1BS	1457	-	tgaTATAC	(Motif sequence only)
MS.gene004678.t1	TF_motif_seq_0434	P1BS	1472	+	GTATAtgt	(Motif sequence only)
MS.gene004678.t1	TF_motif_seq_0434	P1BS	1754	-	ctaTATAC	(Motif sequence only)
MS.gene004678.t1	TF_motif_seq_0435	PIATGAPB	390	-	aagATCAC	(Motif sequence only)
MS.gene004678.t1	TF_motif_seq_0435	PIATGAPB	881	+	GTGATcac	(Motif sequence only)
MS.gene004678.t1	TF_motif_seq_0435	PIATGAPB	881	-	gtgATCAC	(Motif sequence only)
MS.gene004678.t1	TF_motif_seq_0437	SV40COREENHAN	1033	+	GTGGTatg	(Motif sequence only)
MS.gene004678.t1	TF_motif_seq_0437	SV40COREENHAN	1441	-	caaACCAC	(Motif sequence only)
MS.gene004678.t1	TF_motif_seq_0440	MYBPLANT	1212	-	gtTTGGTg	(Motif sequence only)
MS.gene004678.t1	TF_motif_seq_0440	MYBPLANT	1594	+	aACCAAcc	(Motif sequence only)
MS.gene004678.t1	TF_motif_seq_0440	MYBPLANT	1598	+	aACCAAac	(Motif sequence only)
MS.gene004678.t1	TF_motif_seq_0445	L1BOXATPDF1	331	+	TAAATgtt	(Motif sequence only)
MS.gene004678.t1	TF_motif_seq_0445	L1BOXATPDF1	1315	-	ttcATTTA	(Motif sequence only)
MS.gene004678.t1	TF_motif_seq_0450	PALINDROMICCBOXGM	30	-	agaCCTCA	(Motif sequence only)
MS.gene004678.t1	TF_motif_seq_0450	PALINDROMICCBOXGM	65	+	TGACTtaa	(Motif sequence only)
MS.gene004678.t1	TF_motif_seq_0450	PALINDROMICCBOXGM	235	-	cgaCTTCA	(Motif sequence only)
MS.gene004678.t1	TF_motif_seq_0450	PALINDROMICCBOXGM	301	-	agaGGTCA	(Motif sequence only)
MS.gene004678.t1	TF_motif_seq_0450	PALINDROMICCBOXGM	627	+	TGACCtaa	(Motif sequence only)
MS.gene004678.t1	TF_motif_seq_0450	PALINDROMICCBOXGM	670	+	TGAGGtcc	(Motif sequence only)
MS.gene004678.t1	TF_motif_seq_0450	PALINDROMICCBOXGM	749	-	tggAGTCA	(Motif sequence only)
MS.gene004678.t1	TF_motif_seq_0450	PALINDROMICCBOXGM	769	+	TCACGtca	(Motif sequence only)
MS.gene004678.t1	TF_motif_seq_0450	PALINDROMICCBOXGM	769	-	tcaCGTCA	(Motif sequence only)
MS.gene004678.t1	TF_motif_seq_0450	PALINDROMICCBOXGM	848	+	CGACGtga	(Motif sequence only)
MS.gene004678.t1	TF_motif_seq_0450	PALINDROMICCBOXGM	848	-	cgaCGTGA	(Motif sequence only)
MS.gene004678.t1	TF_motif_seq_0450	PALINDROMICCBOXGM	931	+	TGACCtga	(Motif sequence only)
MS.gene004678.t1	TF_motif_seq_0450	PALINDROMICCBOXGM	968	+	TCACGtta	(Motif sequence only)
MS.gene004678.t1	TF_motif_seq_0450	PALINDROMICCBOXGM	968	-	tcaCGTTA	(Motif sequence only)
MS.gene004678.t1	TF_motif_seq_0450	PALINDROMICCBOXGM	1545	-	tcaCTTCA	(Motif sequence only)
MS.gene004678.t1	TF_motif_seq_0455	E2FANTRNR	82	-	aagGGAAA	(Motif sequence only)
MS.gene004678.t1	TF_motif_seq_0458	E2FCONSENSUS	496	-	caGCGAAa	(Motif sequence only)
MS.gene004678.t1	TF_motif_seq_0459	ABREATCONSENSUS	1028	-	tcCACGTg	(Motif sequence only)
MS.gene004678.t1	TF_motif_seq_0459	ABREATCONSENSUS	1030	+	cACGTGgt	(Motif sequence only)
MS.gene004678.t1	TF_motif_seq_0485	UP1ATMSD	632	-	taatGGGCC	(Motif sequence only)
MS.gene004678.t1	TF_motif_seq_0485	UP1ATMSD	657	+	GGCCCatta	(Motif sequence only)
MS.gene004678.t1	TF_motif_seq_0490	ANAERO4CONSENSUS	221	+	GTTTTccaa	(Motif sequence only)
MS.gene004678.t1	TF_motif_seq_0492	GBOXLERBCS	1028	-	tccACGTGg	(Motif sequence only)
MS.gene004678.t1	TF_motif_seq_0492	GBOXLERBCS	1029	+	cCACGTggt	(Motif sequence only)
MS.gene004678.t1	TF_motif_seq_0495	HDZIP2ATATHB2	49	-	taatGATTA	(Motif sequence only)
MS.gene006766.t1	TFmatrixID_0001		36	+	tAATTAatta	AT-Hook	AT1G63480
MS.gene006766.t1	TFmatrixID_0001		36	-	taatTAATTa	AT-Hook	AT1G63480
MS.gene006766.t1	TFmatrixID_0001		112	-	caaaTAATTa	AT-Hook	AT1G63480
MS.gene006766.t1	TFmatrixID_0001		1154	+	tAATTAttta	AT-Hook	AT1G63480
MS.gene006766.t1	TFmatrixID_0002		12	-	aatAATTAta	AT-Hook	AT1G63480
MS.gene006766.t1	TFmatrixID_0002		24	+	tgTAATTatt	AT-Hook	AT1G63480
MS.gene006766.t1	TFmatrixID_0002		34	+	agTAATTaat	AT-Hook	AT1G63480
MS.gene006766.t1	TFmatrixID_0002		34	-	agtAATTAat	AT-Hook	AT1G63480
MS.gene006766.t1	TFmatrixID_0002		38	-	attAATTAta	AT-Hook	AT1G63480
MS.gene006766.t1	TFmatrixID_0002		114	-	aatAATTAta	AT-Hook	AT1G63480
MS.gene006766.t1	TFmatrixID_0002		126	+	tgTAATTatt	AT-Hook	AT1G63480
MS.gene006766.t1	TFmatrixID_0002		199	+	ttTAATTaat	AT-Hook	AT1G63480
MS.gene006766.t1	TFmatrixID_0002		234	+	ttTAATTaat	AT-Hook	AT1G63480
MS.gene006766.t1	TFmatrixID_0002		413	-	aagAATTAtg	AT-Hook	AT1G63480
MS.gene006766.t1	TFmatrixID_0002		1152	+	caTAATTatt	AT-Hook	AT1G63480
MS.gene006766.t1	TFmatrixID_0002		1797	+	atTAATTaat	AT-Hook	AT1G63480
MS.gene006766.t1	TFmatrixID_0002		1797	-	attAATTAat	AT-Hook	AT1G63480
MS.gene006766.t1	TFmatrixID_0003		833	+	cATATAtatt	AT-Hook	AT1G63480
MS.gene006766.t1	TFmatrixID_0004		15	-	aattATATTt	AT-Hook	AT4G14465
MS.gene006766.t1	TFmatrixID_0004		117	-	aattATATTt	AT-Hook	AT4G14465
MS.gene006766.t1	TFmatrixID_0005		36	+	taATTAAtta	AT-Hook	AT4G14465
MS.gene006766.t1	TFmatrixID_0005		36	-	taaTTAATta	AT-Hook	AT4G14465
MS.gene006766.t1	TFmatrixID_0005		345	-	tatTTAATgg	AT-Hook	AT4G14465
MS.gene006766.t1	TFmatrixID_0005		446	+	gaATTAAatt	AT-Hook	AT4G14465
MS.gene006766.t1	TFmatrixID_0005		452	-	aatTTAATta	AT-Hook	AT4G14465
MS.gene006766.t1	TFmatrixID_0005		1108	+	ttATTAAata	AT-Hook	AT4G14465
MS.gene006766.t1	TFmatrixID_0005		1158	-	tatTTAATaa	AT-Hook	AT4G14465
MS.gene006766.t1	TFmatrixID_0005		1822	-	aatTTAATta	AT-Hook	AT4G14465
MS.gene006766.t1	TFmatrixID_0005		1832	+	caATTAAatc	AT-Hook	AT4G14465
MS.gene006766.t1	TFmatrixID_0006		15	+	aATTATattt	AT-Hook	AT4G14465
MS.gene006766.t1	TFmatrixID_0006		41	+	aATTATaata	AT-Hook	AT4G14465
MS.gene006766.t1	TFmatrixID_0006		41	-	aattATAATa	AT-Hook	AT4G14465
MS.gene006766.t1	TFmatrixID_0006		77	+	aATTATaata	AT-Hook	AT4G14465
MS.gene006766.t1	TFmatrixID_0006		77	-	aattATAATa	AT-Hook	AT4G14465
MS.gene006766.t1	TFmatrixID_0006		117	+	aATTATattt	AT-Hook	AT4G14465
MS.gene006766.t1	TFmatrixID_0006		1812	+	cATTATtatt	AT-Hook	AT4G14465
MS.gene006766.t1	TFmatrixID_0007		36	+	tAATTAatta	AT-Hook	AT4G35390
MS.gene006766.t1	TFmatrixID_0007		36	-	taatTAATTa	AT-Hook	AT4G35390
MS.gene006766.t1	TFmatrixID_0007		446	+	gAATTAaatt	AT-Hook	AT4G35390
MS.gene006766.t1	TFmatrixID_0007		452	-	aattTAATTa	AT-Hook	AT4G35390
MS.gene006766.t1	TFmatrixID_0007		1822	-	aattTAATTa	AT-Hook	AT4G35390
MS.gene006766.t1	TFmatrixID_0007		1832	+	cAATTAaatc	AT-Hook	AT4G35390
MS.gene006766.t1	TFmatrixID_0008		15	-	aattATATTt	AT-Hook	AT4G35390
MS.gene006766.t1	TFmatrixID_0008		117	-	aattATATTt	AT-Hook	AT4G35390
MS.gene006766.t1	TFmatrixID_0008		189	-	aaaaATATTt	AT-Hook	AT4G35390
MS.gene006766.t1	TFmatrixID_0008		191	+	aAATATtttt	AT-Hook	AT4G35390
MS.gene006766.t1	TFmatrixID_0009		1104	+	aaatTTATTa	AT-Hook	AT4G35390
MS.gene006766.t1	TFmatrixID_0009		1181	+	aaatTTATTt	AT-Hook	AT4G35390
MS.gene006766.t1	TFmatrixID_0026		26	+	taATTATtag	bZIP; Homeodomain; HD-ZIP	AT5G03790
MS.gene006766.t1	TFmatrixID_0026		112	-	caaATAATta	bZIP; Homeodomain; HD-ZIP	AT5G03790
MS.gene006766.t1	TFmatrixID_0026		139	-	tcaATAATac	bZIP; Homeodomain; HD-ZIP	AT5G03790
MS.gene006766.t1	TFmatrixID_0026		1154	+	taATTATtta	bZIP; Homeodomain; HD-ZIP	AT5G03790
MS.gene006766.t1	TFmatrixID_0026		1221	+	acATTATtga	bZIP; Homeodomain; HD-ZIP	AT5G03790
MS.gene006766.t1	TFmatrixID_0029		54	-	aaGATATttt	MYB-related	AT2G46830
MS.gene006766.t1	TFmatrixID_0029		90	-	caGATATtat	MYB-related	AT2G46830
MS.gene006766.t1	TFmatrixID_0030		1121	-	gatgTATCTa	MYB-related	AT2G46830
MS.gene006766.t1	TFmatrixID_0031		1172	+	gaAAAAGtaa	Dof	AT2G46590
MS.gene006766.t1	TFmatrixID_0047		11	-	gaATAATtat	bZIP; Homeodomain; HD-ZIP	AT1G52150
MS.gene006766.t1	TFmatrixID_0047		25	+	gtaATTATta	bZIP; Homeodomain; HD-ZIP	AT1G52150
MS.gene006766.t1	TFmatrixID_0047		113	-	aaATAATtat	bZIP; Homeodomain; HD-ZIP	AT1G52150
MS.gene006766.t1	TFmatrixID_0047		127	+	gtaATTATtc	bZIP; Homeodomain; HD-ZIP	AT1G52150
MS.gene006766.t1	TFmatrixID_0047		615	-	tcATAATtag	bZIP; Homeodomain; HD-ZIP	AT1G52150
MS.gene006766.t1	TFmatrixID_0047		1153	+	ataATTATtt	bZIP; Homeodomain; HD-ZIP	AT1G52150
MS.gene006766.t1	TFmatrixID_0058		9	-	tagaATAATtatat	Homeodomain; bZIP; HD-ZIP	AT3G01470
MS.gene006766.t1	TFmatrixID_0058		23	+	ttgtaATTATtagt	Homeodomain; bZIP; HD-ZIP	AT3G01470
MS.gene006766.t1	TFmatrixID_0058		111	-	tcaaATAATtatat	Homeodomain; bZIP; HD-ZIP	AT3G01470
MS.gene006766.t1	TFmatrixID_0058		125	+	ttgtaATTATtcta	Homeodomain; bZIP; HD-ZIP	AT3G01470
MS.gene006766.t1	TFmatrixID_0058		1151	+	acataATTATttaa	Homeodomain; bZIP; HD-ZIP	AT3G01470
MS.gene006766.t1	TFmatrixID_0058		1218	+	attacATTATtgaa	Homeodomain; bZIP; HD-ZIP	AT3G01470
MS.gene006766.t1	TFmatrixID_0066		1630	+	cCACCGaaa	AP2; ERF	AT1G22190;AT1G36060;AT1G75490;AT2G40340;AT2G40350;AT3G57600;AT5G05410;AT5G18450
MS.gene006766.t1	TFmatrixID_0089		294	+	tggCAACAaaat	AP2; B3; RAV	AT1G13260
MS.gene006766.t1	TFmatrixID_0089		352	+	tggCAACAaaat	AP2; B3; RAV	AT1G13260
MS.gene006766.t1	TFmatrixID_0089		381	+	tggCAACAaaat	AP2; B3; RAV	AT1G13260
MS.gene006766.t1	TFmatrixID_0108		398	-	gaatgaaATCATgaaaaga	bZIP; Homeodomain; HD-ZIP	AT1G30490
MS.gene006766.t1	TFmatrixID_0108		1064	+	tttttcaATGATcacattt	bZIP; Homeodomain; HD-ZIP	AT1G30490
MS.gene006766.t1	TFmatrixID_0111		858	+	gaaatcCACGTgatttga	bHLH	AT1G09530
MS.gene006766.t1	TFmatrixID_0111		858	-	gaaatccACGTGatttga	bHLH	AT1G09530
MS.gene006766.t1	TFmatrixID_0112		858	-	gaaatccACGTGatttg	bHLH	AT1G09530
MS.gene006766.t1	TFmatrixID_0112		859	+	aaatcCACGTgatttga	bHLH	AT1G09530
MS.gene006766.t1	TFmatrixID_0116		113	-	aAATAAtta	Homeodomain; bZIP; HD-ZIP	AT5G65310
MS.gene006766.t1	TFmatrixID_0116		1154	+	taaTTATTt	Homeodomain; bZIP; HD-ZIP	AT5G65310
MS.gene006766.t1	TFmatrixID_0125		647	+	aaAACGTatt	AP2; B3	AT1G50680;AT1G51120
MS.gene006766.t1	TFmatrixID_0127		296	+	gCAACAaa	AP2; B3; RAV	AT3G25730
MS.gene006766.t1	TFmatrixID_0127		354	+	gCAACAaa	AP2; B3; RAV	AT3G25730
MS.gene006766.t1	TFmatrixID_0127		383	+	gCAACAaa	AP2; B3; RAV	AT3G25730
MS.gene006766.t1	TFmatrixID_0129		749	-	AATTTttat	AT-Hook	AT1G14900;AT1G48610
MS.gene006766.t1	TFmatrixID_0129		1062	-	AATTTttca	AT-Hook	AT1G14900;AT1G48610
MS.gene006766.t1	TFmatrixID_0129		1231	-	AATTTttgt	AT-Hook	AT1G14900;AT1G48610
MS.gene006766.t1	TFmatrixID_0130		14	-	taatTATATt	AT-Hook	AT1G19485;AT1G48610;AT4G17950
MS.gene006766.t1	TFmatrixID_0130		116	-	taatTATATt	AT-Hook	AT1G19485;AT1G48610;AT4G17950
MS.gene006766.t1	TFmatrixID_0130		738	-	aaaaTATATc	AT-Hook	AT1G19485;AT1G48610;AT4G17950
MS.gene006766.t1	TFmatrixID_0130		835	+	tATATAtttc	AT-Hook	AT1G19485;AT1G48610;AT4G17950
MS.gene006766.t1	TFmatrixID_0130		963	-	taatTATATa	AT-Hook	AT1G19485;AT1G48610;AT4G17950
MS.gene006766.t1	TFmatrixID_0131		159	+	acaaATAAA	AT-Hook	AT1G19485;AT1G48610
MS.gene006766.t1	TFmatrixID_0131		217	+	ttgaATAAA	AT-Hook	AT1G19485;AT1G48610
MS.gene006766.t1	TFmatrixID_0131		286	-	TTTATttat	AT-Hook	AT1G19485;AT1G48610
MS.gene006766.t1	TFmatrixID_0131		479	+	aagaATAAA	AT-Hook	AT1G19485;AT1G48610
MS.gene006766.t1	TFmatrixID_0131		731	+	aggaATAAA	AT-Hook	AT1G19485;AT1G48610
MS.gene006766.t1	TFmatrixID_0131		817	-	TTTATtagt	AT-Hook	AT1G19485;AT1G48610
MS.gene006766.t1	TFmatrixID_0131		1184	-	TTTATttat	AT-Hook	AT1G19485;AT1G48610
MS.gene006766.t1	TFmatrixID_0131		1532	-	TTTATctgt	AT-Hook	AT1G19485;AT1G48610
MS.gene006766.t1	TFmatrixID_0135		735	+	ataAAAAT	AT-Hook	AT4G21895;AT5G62260
MS.gene006766.t1	TFmatrixID_0135		750	-	ATTTTtat	AT-Hook	AT4G21895;AT5G62260
MS.gene006766.t1	TFmatrixID_0136		480	+	agaATAAA	AT-Hook	AT4G21895;AT5G62260
MS.gene006766.t1	TFmatrixID_0137		189	+	aaaAATAT	AT-Hook	AT4G21895;AT5G62260
MS.gene006766.t1	TFmatrixID_0137		193	-	ATATTttt	AT-Hook	AT4G21895;AT5G62260
MS.gene006766.t1	TFmatrixID_0137		279	-	ATATTttt	AT-Hook	AT4G21895;AT5G62260
MS.gene006766.t1	TFmatrixID_0137		737	+	aaaAATAT	AT-Hook	AT4G21895;AT5G62260
MS.gene006766.t1	TFmatrixID_0139		1104	+	aaattTATTA	AT-Hook	AT4G21895;AT5G62260
MS.gene006766.t1	TFmatrixID_0140		187	+	aaaAAAAT	AT-Hook	AT4G21895;AT5G62260
MS.gene006766.t1	TFmatrixID_0140		229	-	ATTTTttt	AT-Hook	AT4G21895;AT5G62260
MS.gene006766.t1	TFmatrixID_0140		281	-	ATTTTttt	AT-Hook	AT4G21895;AT5G62260
MS.gene006766.t1	TFmatrixID_0140		1096	-	ATTTTttt	AT-Hook	AT4G21895;AT5G62260
MS.gene006766.t1	TFmatrixID_0142		1183	-	attTATTT	AT-Hook	AT4G21895;AT5G62260
MS.gene006766.t1	TFmatrixID_0144		202	-	aatTAATAaacg	AT-Hook	AT4G21895;AT5G62260
MS.gene006766.t1	TFmatrixID_0144		237	-	aatTAATAaacg	AT-Hook	AT4G21895;AT5G62260
MS.gene006766.t1	TFmatrixID_0144		1782	-	aatTAATAgtag	AT-Hook	AT4G21895;AT5G62260
MS.gene006766.t1	TFmatrixID_0144		1792	+	agtaTATTAatt	AT-Hook	AT4G21895;AT5G62260
MS.gene006766.t1	TFmatrixID_0144		1814	+	ttatTATTAatt	AT-Hook	AT4G21895;AT5G62260
MS.gene006766.t1	TFmatrixID_0146		16	-	ATTATattt	AT-Hook	AT4G21895;AT5G62260
MS.gene006766.t1	TFmatrixID_0146		111	+	tcaaATAAT	AT-Hook	AT4G21895;AT5G62260
MS.gene006766.t1	TFmatrixID_0146		118	-	ATTATattt	AT-Hook	AT4G21895;AT5G62260
MS.gene006766.t1	TFmatrixID_0146		417	-	ATTATgttt	AT-Hook	AT4G21895;AT5G62260
MS.gene006766.t1	TFmatrixID_0146		965	-	ATTATatag	AT-Hook	AT4G21895;AT5G62260
MS.gene006766.t1	TFmatrixID_0146		1149	+	atacATAAT	AT-Hook	AT4G21895;AT5G62260
MS.gene006766.t1	TFmatrixID_0146		1156	-	ATTATttaa	AT-Hook	AT4G21895;AT5G62260
MS.gene006766.t1	TFmatrixID_0148		188	+	aaAAAATa	AT-Hook	AT1G19485;AT1G48610
MS.gene006766.t1	TFmatrixID_0148		194	-	tATTTTtt	AT-Hook	AT1G19485;AT1G48610
MS.gene006766.t1	TFmatrixID_0148		228	-	cATTTTtt	AT-Hook	AT1G19485;AT1G48610
MS.gene006766.t1	TFmatrixID_0148		280	-	tATTTTtt	AT-Hook	AT1G19485;AT1G48610
MS.gene006766.t1	TFmatrixID_0148		1095	-	gATTTTtt	AT-Hook	AT1G19485;AT1G48610
MS.gene006766.t1	TFmatrixID_0152		749	-	AATTTtt	AT-Hook	AT1G19485;AT1G48610
MS.gene006766.t1	TFmatrixID_0152		1062	-	AATTTtt	AT-Hook	AT1G19485;AT1G48610
MS.gene006766.t1	TFmatrixID_0152		1231	-	AATTTtt	AT-Hook	AT1G19485;AT1G48610
MS.gene006766.t1	TFmatrixID_0153		735	+	ataAAAAT	AT-Hook	AT4G21895;AT5G62260
MS.gene006766.t1	TFmatrixID_0153		750	-	ATTTTtat	AT-Hook	AT4G21895;AT5G62260
MS.gene006766.t1	TFmatrixID_0154		190	+	aAAATAtt	AT-Hook	AT4G21895;AT5G62260
MS.gene006766.t1	TFmatrixID_0154		192	-	aaTATTTt	AT-Hook	AT4G21895;AT5G62260
MS.gene006766.t1	TFmatrixID_0157		863	-	cCACGTg	bHLH	AT2G46510;AT4G09820;AT4G16430;AT5G46830
MS.gene006766.t1	TFmatrixID_0157		864	+	cACGTGa	bHLH	AT2G46510;AT4G09820;AT4G16430;AT5G46830
MS.gene006766.t1	TFmatrixID_0158		863	+	cCACGTga	bHLH	AT1G01260;AT1G12860;AT2G46510;AT4G16430;AT5G46830;AT5G57150
MS.gene006766.t1	TFmatrixID_0158		863	-	ccACGTGa	bHLH	AT1G01260;AT1G12860;AT2G46510;AT4G16430;AT5G46830;AT5G57150
MS.gene006766.t1	TFmatrixID_0159		210	+	aACGTGa	bHLH	AT1G09530;AT2G24260;AT2G46970;AT4G28790;AT4G28800;AT4G28811;AT4G28815;AT4G30980;AT5G58010;AT5G61270;AT5G67110
MS.gene006766.t1	TFmatrixID_0159		245	+	aACGTGa	bHLH	AT1G09530;AT2G24260;AT2G46970;AT4G28790;AT4G28800;AT4G28811;AT4G28815;AT4G30980;AT5G58010;AT5G61270;AT5G67110
MS.gene006766.t1	TFmatrixID_0159		863	-	cCACGTg	bHLH	AT1G09530;AT2G24260;AT2G46970;AT4G28790;AT4G28800;AT4G28811;AT4G28815;AT4G30980;AT5G58010;AT5G61270;AT5G67110
MS.gene006766.t1	TFmatrixID_0159		864	+	cACGTGa	bHLH	AT1G09530;AT2G24260;AT2G46970;AT4G28790;AT4G28800;AT4G28811;AT4G28815;AT4G30980;AT5G58010;AT5G61270;AT5G67110
MS.gene006766.t1	TFmatrixID_0160		862	+	tcCACGTgat	bHLH	AT1G32640;AT2G46510;AT4G09820;AT4G16430;AT5G46830
MS.gene006766.t1	TFmatrixID_0160		862	-	tccACGTGat	bHLH	AT1G32640;AT2G46510;AT4G09820;AT4G16430;AT5G46830
MS.gene006766.t1	TFmatrixID_0161		862	+	tccACGTGa	bHLH	AT1G10120;AT1G18400;AT1G25330;AT1G26260;AT1G59640;AT1G68920;AT1G73830;AT2G24260;AT3G07340;AT3G23690;AT4G30980;AT4G34530;AT5G50915;AT5G58010;AT5G62610;AT2G42300;AT3G57800
MS.gene006766.t1	TFmatrixID_0161		863	-	cCACGTgat	bHLH	AT1G10120;AT1G18400;AT1G25330;AT1G26260;AT1G59640;AT1G68920;AT1G73830;AT2G24260;AT3G07340;AT3G23690;AT4G30980;AT4G34530;AT5G50915;AT5G58010;AT5G62610;AT2G42300;AT3G57800
MS.gene006766.t1	TFmatrixID_0162		862	+	tcCACGTgat	bHLH	AT1G69010
MS.gene006766.t1	TFmatrixID_0162		862	-	tccACGTGat	bHLH	AT1G69010
MS.gene006766.t1	TFmatrixID_0163		860	-	aatcCACGTgat	bHLH	AT1G10120;AT1G18400;AT1G25330;AT1G26260;AT1G68920;AT1G73830;AT2G18300;AT2G24260;AT3G07340;AT3G23690;AT4G30980;AT4G34530;AT5G50915;AT5G58010;AT5G62610;AT2G42300;AT3G57800
MS.gene006766.t1	TFmatrixID_0163		862	+	tccACGTGattt	bHLH	AT1G10120;AT1G18400;AT1G25330;AT1G26260;AT1G68920;AT1G73830;AT2G18300;AT2G24260;AT3G07340;AT3G23690;AT4G30980;AT4G34530;AT5G50915;AT5G58010;AT5G62610;AT2G42300;AT3G57800
MS.gene006766.t1	TFmatrixID_0164		862	+	tcCACGTgat	bHLH	AT2G20180;AT2G24260;AT2G46970;AT4G28790;AT4G28800;AT4G28811;AT4G28815;AT4G30980;AT5G58010;AT5G67110
MS.gene006766.t1	TFmatrixID_0164		862	-	tccACGTGat	bHLH	AT2G20180;AT2G24260;AT2G46970;AT4G28790;AT4G28800;AT4G28811;AT4G28815;AT4G30980;AT5G58010;AT5G67110
MS.gene006766.t1	TFmatrixID_0165		863	+	cCACGTga	bHLH	AT1G51070;AT3G23210
MS.gene006766.t1	TFmatrixID_0166		863	+	cCACGTga	bHLH	AT2G24260;AT4G00050;AT4G28790;AT4G28811;AT4G30980;AT5G58010;AT5G61270;AT5G67110
MS.gene006766.t1	TFmatrixID_0166		863	-	ccACGTGa	bHLH	AT2G24260;AT4G00050;AT4G28790;AT4G28811;AT4G30980;AT5G58010;AT5G61270;AT5G67110
MS.gene006766.t1	TFmatrixID_0168		862	+	tcCACGTgat	bHLH	AT2G46510;AT4G16430;AT4G17880;AT5G46830
MS.gene006766.t1	TFmatrixID_0168		862	-	tccACGTGat	bHLH	AT2G46510;AT4G16430;AT4G17880;AT5G46830
MS.gene006766.t1	TFmatrixID_0169		862	+	tcCACGTgat	bHLH	AT1G10120;AT1G18400;AT1G25330;AT1G26260;AT1G68920;AT1G73830;AT2G24260;AT3G07340;AT3G23690;AT4G30980;AT4G34530;AT4G36540;AT5G50915;AT5G58010;AT5G62610;AT2G42300;AT3G57800
MS.gene006766.t1	TFmatrixID_0169		862	-	tccACGTGat	bHLH	AT1G10120;AT1G18400;AT1G25330;AT1G26260;AT1G68920;AT1G73830;AT2G24260;AT3G07340;AT3G23690;AT4G30980;AT4G34530;AT4G36540;AT5G50915;AT5G58010;AT5G62610;AT2G42300;AT3G57800
MS.gene006766.t1	TFmatrixID_0170		862	-	tcCACGTga	bHLH	AT2G24260;AT4G28790;AT4G28800;AT4G28811;AT4G28815;AT4G30980;AT4G36930;AT5G58010;AT5G67110
MS.gene006766.t1	TFmatrixID_0170		863	+	ccACGTGat	bHLH	AT2G24260;AT4G28790;AT4G28800;AT4G28811;AT4G28815;AT4G30980;AT4G36930;AT5G58010;AT5G67110
MS.gene006766.t1	TFmatrixID_0171		861	+	atcCACGTga	bHLH	AT5G08130
MS.gene006766.t1	TFmatrixID_0171		863	-	ccACGTGatt	bHLH	AT5G08130
MS.gene006766.t1	TFmatrixID_0172		862	+	tcCACGTgat	bHLH	AT5G38860
MS.gene006766.t1	TFmatrixID_0172		862	-	tccACGTGat	bHLH	AT5G38860
MS.gene006766.t1	TFmatrixID_0173		860	-	aatcCACGTg	bHLH	AT2G46510;AT4G09820;AT4G16430;AT5G46760;AT5G46830
MS.gene006766.t1	TFmatrixID_0173		864	+	cACGTGattt	bHLH	AT2G46510;AT4G09820;AT4G16430;AT5G46760;AT5G46830
MS.gene006766.t1	TFmatrixID_0174		863	+	CCACGtga	bHLH	AT1G10120;AT1G18400;AT1G25330;AT1G26260;AT1G68920;AT1G73830;AT2G24260;AT3G07340;AT3G23690;AT4G30980;AT4G34530;AT5G48560;AT5G50915;AT5G58010;AT5G62610;AT2G42300;AT3G57800
MS.gene006766.t1	TFmatrixID_0174		863	-	ccaCGTGA	bHLH	AT1G10120;AT1G18400;AT1G25330;AT1G26260;AT1G68920;AT1G73830;AT2G24260;AT3G07340;AT3G23690;AT4G30980;AT4G34530;AT5G48560;AT5G50915;AT5G58010;AT5G62610;AT2G42300;AT3G57800
MS.gene006766.t1	TFmatrixID_0174		1970	+	TCACGcgc	bHLH	AT1G10120;AT1G18400;AT1G25330;AT1G26260;AT1G68920;AT1G73830;AT2G24260;AT3G07340;AT3G23690;AT4G30980;AT4G34530;AT5G48560;AT5G50915;AT5G58010;AT5G62610;AT2G42300;AT3G57800
MS.gene006766.t1	TFmatrixID_0174		1970	-	tcaCGCGC	bHLH	AT1G10120;AT1G18400;AT1G25330;AT1G26260;AT1G68920;AT1G73830;AT2G24260;AT3G07340;AT3G23690;AT4G30980;AT4G34530;AT5G48560;AT5G50915;AT5G58010;AT5G62610;AT2G42300;AT3G57800
MS.gene006766.t1	TFmatrixID_0175		862	+	tcCACGTgat	bHLH	AT1G51070;AT5G54680
MS.gene006766.t1	TFmatrixID_0175		862	-	tccACGTGat	bHLH	AT1G51070;AT5G54680
MS.gene006766.t1	TFmatrixID_0177		862	+	tcCACGTgat	bHLH	AT1G03040;AT1G10120;AT1G26260;AT1G68920;AT2G24260;AT2G42280;AT3G07340;AT3G23690;AT4G02590;AT4G28811;AT4G30980;AT4G34530;AT5G50915;AT5G58010;AT5G67110;AT5G67060;AT3G50330;AT5G09750
MS.gene006766.t1	TFmatrixID_0177		862	-	tccACGTGat	bHLH	AT1G03040;AT1G10120;AT1G26260;AT1G68920;AT2G24260;AT2G42280;AT3G07340;AT3G23690;AT4G02590;AT4G28811;AT4G30980;AT4G34530;AT5G50915;AT5G58010;AT5G67110;AT5G67060;AT3G50330;AT5G09750
MS.gene006766.t1	TFmatrixID_0179		863	+	cCACGTga	bHLH	AT1G10120;AT1G18400;AT1G25330;AT1G26260;AT1G68920;AT1G73830;AT2G24260;AT3G07340;AT3G23690;AT4G30980;AT4G34530;AT5G50915;AT5G58010;AT5G62610;AT2G42300;AT3G57800
MS.gene006766.t1	TFmatrixID_0179		863	-	ccACGTGa	bHLH	AT1G10120;AT1G18400;AT1G25330;AT1G26260;AT1G68920;AT1G73830;AT2G24260;AT3G07340;AT3G23690;AT4G30980;AT4G34530;AT5G50915;AT5G58010;AT5G62610;AT2G42300;AT3G57800
MS.gene006766.t1	TFmatrixID_0181		862	+	tCCACGtga	bZIP	AT1G32150;AT2G35530
MS.gene006766.t1	TFmatrixID_0182		859	-	aaatcCACGTgat	bZIP	AT1G45249;AT3G19290
MS.gene006766.t1	TFmatrixID_0182		862	+	tccACGTGatttg	bZIP	AT1G45249;AT3G19290
MS.gene006766.t1	TFmatrixID_0183		861	+	atcCACGTgat	bZIP	AT1G49720;AT3G19290
MS.gene006766.t1	TFmatrixID_0183		862	-	tccACGTGatt	bZIP	AT1G49720;AT3G19290
MS.gene006766.t1	TFmatrixID_0184		208	+	taaACGTGat	bZIP	AT1G49720;AT3G19290
MS.gene006766.t1	TFmatrixID_0184		243	+	taaACGTGat	bZIP	AT1G49720;AT3G19290
MS.gene006766.t1	TFmatrixID_0184		862	+	tccACGTGat	bZIP	AT1G49720;AT3G19290
MS.gene006766.t1	TFmatrixID_0184		862	-	tcCACGTgat	bZIP	AT1G49720;AT3G19290
MS.gene006766.t1	TFmatrixID_0187		861	-	atcCACGTga	bZIP	AT2G36270
MS.gene006766.t1	TFmatrixID_0188		1963	-	ttcgCTGTCa	bZIP	AT1G06070;AT2G31370;AT2G40620
MS.gene006766.t1	TFmatrixID_0189		863	+	cCACGTgatt	bZIP	AT2G40950;AT3G56660
MS.gene006766.t1	TFmatrixID_0190		861	+	atCCACGtga	bZIP	AT2G35530;AT2G46270
MS.gene006766.t1	TFmatrixID_0192		862	+	tCCACGtga	bZIP	AT4G01120
MS.gene006766.t1	TFmatrixID_0193		209	+	AAACGtga	bZIP	AT3G19290;AT4G34000
MS.gene006766.t1	TFmatrixID_0193		209	-	aaaCGTGA	bZIP	AT3G19290;AT4G34000
MS.gene006766.t1	TFmatrixID_0193		244	+	AAACGtga	bZIP	AT3G19290;AT4G34000
MS.gene006766.t1	TFmatrixID_0193		244	-	aaaCGTGA	bZIP	AT3G19290;AT4G34000
MS.gene006766.t1	TFmatrixID_0193		338	-	aatCGTGT	bZIP	AT3G19290;AT4G34000
MS.gene006766.t1	TFmatrixID_0193		648	+	AAACGtat	bZIP	AT3G19290;AT4G34000
MS.gene006766.t1	TFmatrixID_0193		648	-	aaaCGTAT	bZIP	AT3G19290;AT4G34000
MS.gene006766.t1	TFmatrixID_0193		659	+	ACATGtgt	bZIP	AT3G19290;AT4G34000
MS.gene006766.t1	TFmatrixID_0193		659	-	acaTGTGT	bZIP	AT3G19290;AT4G34000
MS.gene006766.t1	TFmatrixID_0193		799	+	ACACTttt	bZIP	AT3G19290;AT4G34000
MS.gene006766.t1	TFmatrixID_0193		863	+	CCACGtga	bZIP	AT3G19290;AT4G34000
MS.gene006766.t1	TFmatrixID_0193		863	-	ccaCGTGA	bZIP	AT3G19290;AT4G34000
MS.gene006766.t1	TFmatrixID_0193		954	+	ACAAGttt	bZIP	AT3G19290;AT4G34000
MS.gene006766.t1	TFmatrixID_0193		1255	+	ACAAGtct	bZIP	AT3G19290;AT4G34000
MS.gene006766.t1	TFmatrixID_0194		861	+	atcCACGTga	bZIP	AT2G35530;AT4G36730
MS.gene006766.t1	TFmatrixID_0197		1658	-	gtTGACGacg	bZIP	AT1G08320;AT1G68640;AT5G06839;AT5G10030
MS.gene006766.t1	TFmatrixID_0199		1658	-	gtTGACGacg	bZIP	AT1G08320;AT1G68640;AT5G06839;AT5G65210
MS.gene006766.t1	TFmatrixID_0202		863	+	cCACGTga	bZIP	AT1G03970;AT5G44080
MS.gene006766.t1	TFmatrixID_0202		863	-	ccACGTGa	bZIP	AT1G03970;AT5G44080
MS.gene006766.t1	TFmatrixID_0203		861	+	atcCACGTgatt	bZIP	AT3G54620
MS.gene006766.t1	TFmatrixID_0211		798	+	tACACTt	C2H2	AT1G27730;AT3G49930;AT3G60580;AT5G04340;AT5G43170
MS.gene006766.t1	TFmatrixID_0211		946	+	aACACTt	C2H2	AT1G27730;AT3G49930;AT3G60580;AT5G04340;AT5G43170
MS.gene006766.t1	TFmatrixID_0211		995	+	tACACTt	C2H2	AT1G27730;AT3G49930;AT3G60580;AT5G04340;AT5G43170
MS.gene006766.t1	TFmatrixID_0213		798	+	tACACTt	C2H2	AT1G02030;AT2G45120;AT3G19580;AT3G49930;AT3G60580;AT5G04340;AT5G43170
MS.gene006766.t1	TFmatrixID_0213		946	+	aACACTt	C2H2	AT1G02030;AT2G45120;AT3G19580;AT3G49930;AT3G60580;AT5G04340;AT5G43170
MS.gene006766.t1	TFmatrixID_0213		995	+	tACACTt	C2H2	AT1G02030;AT2G45120;AT3G19580;AT3G49930;AT3G60580;AT5G04340;AT5G43170
MS.gene006766.t1	TFmatrixID_0214		795	+	caatACACTtttc	C2H2	AT2G28710;AT2G37430;AT3G46070;AT3G46080;AT3G46090
MS.gene006766.t1	TFmatrixID_0220		1969	-	gtcACGCGc	CG-1; CAMTA	AT2G22300
MS.gene006766.t1	TFmatrixID_0221		1972	-	ACGCGccgg	CG-1; CAMTA	AT5G64220
MS.gene006766.t1	TFmatrixID_0222		162	+	aATAAAac	CSD	AT2G21060;AT4G38680
MS.gene006766.t1	TFmatrixID_0222		220	+	aATAAAaa	CSD	AT2G21060;AT4G38680
MS.gene006766.t1	TFmatrixID_0222		284	-	ttTTTATt	CSD	AT2G21060;AT4G38680
MS.gene006766.t1	TFmatrixID_0222		482	+	aATAAAaa	CSD	AT2G21060;AT4G38680
MS.gene006766.t1	TFmatrixID_0222		734	+	aATAAAaa	CSD	AT2G21060;AT4G38680
MS.gene006766.t1	TFmatrixID_0222		815	-	ttTTTATt	CSD	AT2G21060;AT4G38680
MS.gene006766.t1	TFmatrixID_0223		446	-	gaattAAATTtaa	TCR; CPP	AT4G14770
MS.gene006766.t1	TFmatrixID_0223		449	+	ttaAATTTaatta	TCR; CPP	AT4G14770
MS.gene006766.t1	TFmatrixID_0223		464	+	gaaAATTTaagtt	TCR; CPP	AT4G14770
MS.gene006766.t1	TFmatrixID_0223		548	+	cgaAATTTtcaat	TCR; CPP	AT4G14770
MS.gene006766.t1	TFmatrixID_0223		743	-	atatcAAATTttt	TCR; CPP	AT4G14770
MS.gene006766.t1	TFmatrixID_0223		746	+	tcaAATTTttata	TCR; CPP	AT4G14770
MS.gene006766.t1	TFmatrixID_0223		767	-	agttgAAATTttg	TCR; CPP	AT4G14770
MS.gene006766.t1	TFmatrixID_0223		843	-	tcatcAAATTtat	TCR; CPP	AT4G14770
MS.gene006766.t1	TFmatrixID_0223		846	+	tcaAATTTataag	TCR; CPP	AT4G14770
MS.gene006766.t1	TFmatrixID_0223		883	-	catatAAATTtta	TCR; CPP	AT4G14770
MS.gene006766.t1	TFmatrixID_0223		886	+	ataAATTTtagtc	TCR; CPP	AT4G14770
MS.gene006766.t1	TFmatrixID_0223		1099	-	tttttAAATTtat	TCR; CPP	AT4G14770
MS.gene006766.t1	TFmatrixID_0223		1176	-	aagtaAAATTtat	TCR; CPP	AT4G14770
MS.gene006766.t1	TFmatrixID_0223		1225	-	tattgAAATTttt	TCR; CPP	AT4G14770
MS.gene006766.t1	TFmatrixID_0224		914	-	gtTTAAAa	TCR; CPP	AT2G20110
MS.gene006766.t1	TFmatrixID_0224		1100	+	tTTTAAat	TCR; CPP	AT2G20110
MS.gene006766.t1	TFmatrixID_0224		1100	-	ttTTAAAt	TCR; CPP	AT2G20110
MS.gene006766.t1	TFmatrixID_0225		1099	+	tttTTAAAtt	TCR	AT3G04850
MS.gene006766.t1	TFmatrixID_0225		1099	-	ttTTTAAatt	TCR	AT3G04850
MS.gene006766.t1	TFmatrixID_0227		108	-	cttTCAAAta	TCR; CPP	AT4G29000
MS.gene006766.t1	TFmatrixID_0233		169	-	ccaCTTTTct	Dof	AT1G64620
MS.gene006766.t1	TFmatrixID_0233		799	-	acaCTTTTca	Dof	AT1G64620
MS.gene006766.t1	TFmatrixID_0233		1172	+	gaAAAAGtaa	Dof	AT1G64620
MS.gene006766.t1	TFmatrixID_0234		1173	+	aAAAAGt	Dof	AT2G37590
MS.gene006766.t1	TFmatrixID_0234		1269	+	aAAAAGc	Dof	AT2G37590
MS.gene006766.t1	TFmatrixID_0235		171	-	aCTTTTct	Dof	AT3G21270
MS.gene006766.t1	TFmatrixID_0235		801	-	aCTTTTca	Dof	AT3G21270
MS.gene006766.t1	TFmatrixID_0235		1172	+	gaAAAAGt	Dof	AT3G21270
MS.gene006766.t1	TFmatrixID_0236		1433	+	acTAACGa	Dof	AT3G45610
MS.gene006766.t1	TFmatrixID_0237		169	-	ccaCTTTTc	Dof	AT3G47500
MS.gene006766.t1	TFmatrixID_0237		513	+	aAAAAGggt	Dof	AT3G47500
MS.gene006766.t1	TFmatrixID_0237		799	-	acaCTTTTc	Dof	AT3G47500
MS.gene006766.t1	TFmatrixID_0237		1173	+	aAAAAGtaa	Dof	AT3G47500
MS.gene006766.t1	TFmatrixID_0238		325	-	aCTTTAtaa	Dof	AT4G38000
MS.gene006766.t1	TFmatrixID_0238		1171	+	tgaAAAAGt	Dof	AT4G38000
MS.gene006766.t1	TFmatrixID_0238		1288	+	ctaTAAAGt	Dof	AT4G38000
MS.gene006766.t1	TFmatrixID_0239		512	+	aaAAAAGggt	Dof	AT5G39660
MS.gene006766.t1	TFmatrixID_0239		1172	+	gaAAAAGtaa	Dof	AT5G39660
MS.gene006766.t1	TFmatrixID_0239		1268	+	aaAAAAGcaa	Dof	AT5G39660
MS.gene006766.t1	TFmatrixID_0240		1172	+	gaAAAAG	Dof	AT5G60200
MS.gene006766.t1	TFmatrixID_0240		1869	-	CTTTTtc	Dof	AT5G60200
MS.gene006766.t1	TFmatrixID_0242		645	+	caaaAACGTat	Dof	AT5G60850
MS.gene006766.t1	TFmatrixID_0243		171	-	aCTTTTct	Dof	AT5G62940
MS.gene006766.t1	TFmatrixID_0243		801	-	aCTTTTca	Dof	AT5G62940
MS.gene006766.t1	TFmatrixID_0243		1172	+	gaAAAAGt	Dof	AT5G62940
MS.gene006766.t1	TFmatrixID_0252		1972	+	aCGCGCcggg	E2F/DP	AT5G22220
MS.gene006766.t1	TFmatrixID_0254		1120	-	tgATGTAtcta	EIN3; EIL	AT1G73730
MS.gene006766.t1	TFmatrixID_0255		1122	+	aTGTATcta	EIN3; EIL	AT2G27050;AT5G21120;AT5G65100
MS.gene006766.t1	TFmatrixID_0255		1146	-	caaATACAt	EIN3; EIL	AT2G27050;AT5G21120;AT5G65100
MS.gene006766.t1	TFmatrixID_0258		1121	-	gaTGTATcta	EIN3; EIL	AT5G21120;AT5G65100
MS.gene006766.t1	TFmatrixID_0262		270	+	taTGATCtc	GATA	AT3G06740;AT3G16870;AT4G16141;AT4G26150;AT5G26930;AT5G49300;AT5G56860
MS.gene006766.t1	TFmatrixID_0262		1070	+	aaTGATCac	GATA	AT3G06740;AT3G16870;AT4G16141;AT4G26150;AT5G26930;AT5G49300;AT5G56860
MS.gene006766.t1	TFmatrixID_0262		1071	-	atGATCAca	GATA	AT3G06740;AT3G16870;AT4G16141;AT4G26150;AT5G26930;AT5G49300;AT5G56860
MS.gene006766.t1	TFmatrixID_0280		345	+	tatTTAATgg	Homeodomain; HD-ZIP	AT1G05230;AT1G17920;AT1G73360;AT1G79840;AT3G03260;AT3G61150;AT5G46880
MS.gene006766.t1	TFmatrixID_0280		490	+	gaaTTAATgg	Homeodomain; HD-ZIP	AT1G05230;AT1G17920;AT1G73360;AT1G79840;AT3G03260;AT3G61150;AT5G46880
MS.gene006766.t1	TFmatrixID_0281		27	+	aaTTATTag	Homeodomain; HD-ZIP	AT1G26960;AT1G69780;AT2G22430;AT3G01220;AT5G15150
MS.gene006766.t1	TFmatrixID_0281		139	-	tcAATAAta	Homeodomain; HD-ZIP	AT1G26960;AT1G69780;AT2G22430;AT3G01220;AT5G15150
MS.gene006766.t1	TFmatrixID_0281		1222	+	caTTATTga	Homeodomain; HD-ZIP	AT1G26960;AT1G69780;AT2G22430;AT3G01220;AT5G15150
MS.gene006766.t1	TFmatrixID_0282		43	-	ttaTAATAtttaa	Homeodomain	AT2G36610
MS.gene006766.t1	TFmatrixID_0282		79	-	ttaTAATAtttca	Homeodomain	AT2G36610
MS.gene006766.t1	TFmatrixID_0282		1133	-	ctaTAATAtagtc	Homeodomain	AT2G36610
MS.gene006766.t1	TFmatrixID_0283		211	+	acgTGATTga	Homeodomain; HD-ZIP	AT2G22800;AT2G44910;AT4G16780;AT4G37790;AT5G06710;AT5G47370
MS.gene006766.t1	TFmatrixID_0283		246	+	acgTGATTga	Homeodomain; HD-ZIP	AT2G22800;AT2G44910;AT4G16780;AT4G37790;AT5G06710;AT5G47370
MS.gene006766.t1	TFmatrixID_0284		211	+	acgTGATTga	Homeodomain; HD-ZIP	AT2G46680
MS.gene006766.t1	TFmatrixID_0284		246	+	acgTGATTga	Homeodomain; HD-ZIP	AT2G46680
MS.gene006766.t1	TFmatrixID_0286		213	+	gTGATTga	Homeodomain; HD-ZIP	AT2G22800;AT3G60390;AT4G16780;AT4G37790;AT5G06710;AT5G47370
MS.gene006766.t1	TFmatrixID_0286		248	+	gTGATTga	Homeodomain; HD-ZIP	AT2G22800;AT3G60390;AT4G16780;AT4G37790;AT5G06710;AT5G47370
MS.gene006766.t1	TFmatrixID_0287		36	+	taaTTAATta	Homeodomain; bZIP; HD-ZIP	AT3G61890
MS.gene006766.t1	TFmatrixID_0287		36	-	taATTAAtta	Homeodomain; bZIP; HD-ZIP	AT3G61890
MS.gene006766.t1	TFmatrixID_0287		201	+	taaTTAATaa	Homeodomain; bZIP; HD-ZIP	AT3G61890
MS.gene006766.t1	TFmatrixID_0287		201	-	taATTAAtaa	Homeodomain; bZIP; HD-ZIP	AT3G61890
MS.gene006766.t1	TFmatrixID_0287		236	+	taaTTAATaa	Homeodomain; bZIP; HD-ZIP	AT3G61890
MS.gene006766.t1	TFmatrixID_0287		236	-	taATTAAtaa	Homeodomain; bZIP; HD-ZIP	AT3G61890
MS.gene006766.t1	TFmatrixID_0287		490	+	gaaTTAATgg	Homeodomain; bZIP; HD-ZIP	AT3G61890
MS.gene006766.t1	TFmatrixID_0287		490	-	gaATTAAtgg	Homeodomain; bZIP; HD-ZIP	AT3G61890
MS.gene006766.t1	TFmatrixID_0287		1795	+	ataTTAATta	Homeodomain; bZIP; HD-ZIP	AT3G61890
MS.gene006766.t1	TFmatrixID_0287		1795	-	atATTAAtta	Homeodomain; bZIP; HD-ZIP	AT3G61890
MS.gene006766.t1	TFmatrixID_0287		1817	+	ttaTTAATtt	Homeodomain; bZIP; HD-ZIP	AT3G61890
MS.gene006766.t1	TFmatrixID_0287		1817	-	ttATTAAttt	Homeodomain; bZIP; HD-ZIP	AT3G61890
MS.gene006766.t1	TFmatrixID_0288		35	-	gtaATTAAtta	Homeodomain; HD-ZIP	AT1G05230;AT1G17920;AT3G61150;AT4G00730;AT5G46880
MS.gene006766.t1	TFmatrixID_0288		36	+	taaTTAATtat	Homeodomain; HD-ZIP	AT1G05230;AT1G17920;AT3G61150;AT4G00730;AT5G46880
MS.gene006766.t1	TFmatrixID_0288		200	-	ttaATTAAtaa	Homeodomain; HD-ZIP	AT1G05230;AT1G17920;AT3G61150;AT4G00730;AT5G46880
MS.gene006766.t1	TFmatrixID_0288		235	-	ttaATTAAtaa	Homeodomain; HD-ZIP	AT1G05230;AT1G17920;AT3G61150;AT4G00730;AT5G46880
MS.gene006766.t1	TFmatrixID_0288		489	-	agaATTAAtgg	Homeodomain; HD-ZIP	AT1G05230;AT1G17920;AT3G61150;AT4G00730;AT5G46880
MS.gene006766.t1	TFmatrixID_0288		1780	-	caaATTAAtag	Homeodomain; HD-ZIP	AT1G05230;AT1G17920;AT3G61150;AT4G00730;AT5G46880
MS.gene006766.t1	TFmatrixID_0288		1795	+	ataTTAATtaa	Homeodomain; HD-ZIP	AT1G05230;AT1G17920;AT3G61150;AT4G00730;AT5G46880
MS.gene006766.t1	TFmatrixID_0288		1798	-	ttaATTAAtcg	Homeodomain; HD-ZIP	AT1G05230;AT1G17920;AT3G61150;AT4G00730;AT5G46880
MS.gene006766.t1	TFmatrixID_0288		1817	+	ttaTTAATtta	Homeodomain; HD-ZIP	AT1G05230;AT1G17920;AT3G61150;AT4G00730;AT5G46880
MS.gene006766.t1	TFmatrixID_0289		402	-	gaAATCAtga	Homeodomain; HD-ZIP	AT2G22800;AT4G16780;AT4G17460;AT4G37790;AT5G06710;AT5G47370
MS.gene006766.t1	TFmatrixID_0290		346	+	atTTAATggc	Homeodomain; HD-ZIP	AT1G05230;AT1G17920;AT2G32370;AT3G61150;AT4G21750;AT5G46880
MS.gene006766.t1	TFmatrixID_0290		491	+	aaTTAATggt	Homeodomain; HD-ZIP	AT1G05230;AT1G17920;AT2G32370;AT3G61150;AT4G21750;AT5G46880
MS.gene006766.t1	TFmatrixID_0291		213	+	gTGATTga	Homeodomain; bZIP; HD-ZIP; WOX	AT4G35550
MS.gene006766.t1	TFmatrixID_0291		248	+	gTGATTga	Homeodomain; bZIP; HD-ZIP; WOX	AT4G35550
MS.gene006766.t1	TFmatrixID_0292		27	+	aATTATta	Homeodomain; HD-ZIP	AT1G26960;AT1G69780;AT3G01220;AT4G40060;AT5G15150
MS.gene006766.t1	TFmatrixID_0292		113	-	aaATAATt	Homeodomain; HD-ZIP	AT1G26960;AT1G69780;AT3G01220;AT4G40060;AT5G15150
MS.gene006766.t1	TFmatrixID_0292		1155	+	aATTATtt	Homeodomain; HD-ZIP	AT1G26960;AT1G69780;AT3G01220;AT4G40060;AT5G15150
MS.gene006766.t1	TFmatrixID_0293		1965	-	cgcTGTCAcg	Homeodomain; TALE	AT1G62990;AT4G32040;AT5G11060;AT5G25220
MS.gene006766.t1	TFmatrixID_0299		213	+	gTGATTga	Homeodomain; WOX	AT1G20700;AT1G20710
MS.gene006766.t1	TFmatrixID_0299		248	+	gTGATTga	Homeodomain; WOX	AT1G20700;AT1G20710
MS.gene006766.t1	TFmatrixID_0300		1658	+	gtTGACGacg	Homeodomain; TALE	AT1G62360;AT1G70510;AT4G08150
MS.gene006766.t1	TFmatrixID_0301		1966	-	gcTGTCAc	Homeodomain; TALE	AT1G62360;AT1G70510;AT4G08150
MS.gene006766.t1	TFmatrixID_0320		54	+	aaGATATtt	Myb/SANT; MYB-related	AT1G01520;AT3G09600;AT4G01280;AT5G02840;AT5G52660
MS.gene006766.t1	TFmatrixID_0320		90	+	caGATATta	Myb/SANT; MYB-related	AT1G01520;AT3G09600;AT4G01280;AT5G02840;AT5G52660
MS.gene006766.t1	TFmatrixID_0332		1733	-	aGATTCcc	Myb/SANT	AT1G13300
MS.gene006766.t1	TFmatrixID_0333		1989	+	cTAGGGta	Myb/SANT	AT1G15720
MS.gene006766.t1	TFmatrixID_0334		55	-	aGATATttt	Myb/SANT; MYB-related	AT1G18330;AT3G10113
MS.gene006766.t1	TFmatrixID_0334		91	-	aGATATtat	Myb/SANT; MYB-related	AT1G18330;AT3G10113
MS.gene006766.t1	TFmatrixID_0337		1732	-	caGATTCccc	Myb/SANT	AT1G25550;AT2G03500;AT3G25790
MS.gene006766.t1	TFmatrixID_0338		877	-	gaGATTCata	Myb/SANT	AT1G68670;AT3G25790
MS.gene006766.t1	TFmatrixID_0338		1732	-	caGATTCccc	Myb/SANT	AT1G68670;AT3G25790
MS.gene006766.t1	TFmatrixID_0340		1732	-	caGATTCccc	Myb/SANT	AT2G01060
MS.gene006766.t1	TFmatrixID_0341		877	-	gAGATTcata	Myb/SANT; MYB; ARR-B	AT2G01760
MS.gene006766.t1	TFmatrixID_0341		1732	-	cAGATTcccc	Myb/SANT; MYB; ARR-B	AT2G01760
MS.gene006766.t1	TFmatrixID_0342		1733	-	aGATTCccc	Myb/SANT	AT3G04030
MS.gene006766.t1	TFmatrixID_0343		1731	-	acaGATTCcc	Myb/SANT	AT3G13040
MS.gene006766.t1	TFmatrixID_0344		877	-	gaGATTCata	Myb/SANT; ARR-B	AT3G16857
MS.gene006766.t1	TFmatrixID_0344		1732	-	caGATTCccc	Myb/SANT; ARR-B	AT3G16857
MS.gene006766.t1	TFmatrixID_0345		1732	-	caGATTCccc	Myb/SANT; G2-like	AT1G79430;AT3G12730;AT3G24120;AT4G13640
MS.gene006766.t1	TFmatrixID_0349		932	-	gAGATTacga	Myb/SANT; ARR-B	AT4G18020
MS.gene006766.t1	TFmatrixID_0349		1732	-	cAGATTcccc	Myb/SANT; ARR-B	AT4G18020
MS.gene006766.t1	TFmatrixID_0350		1464	-	gacTAACGgag	Myb/SANT; MYB	AT4G18770
MS.gene006766.t1	TFmatrixID_0351		1732	-	caGATTCccc	Myb/SANT	AT4G28610
MS.gene006766.t1	TFmatrixID_0357		81	+	atAATATttc	Myb/SANT; G2-like; MYB	AT1G32240;AT4G17695;AT5G16560;AT5G42630
MS.gene006766.t1	TFmatrixID_0357		81	-	ataATATTtc	Myb/SANT; G2-like; MYB	AT1G32240;AT4G17695;AT5G16560;AT5G42630
MS.gene006766.t1	TFmatrixID_0357		190	+	aaAATATttt	Myb/SANT; G2-like; MYB	AT1G32240;AT4G17695;AT5G16560;AT5G42630
MS.gene006766.t1	TFmatrixID_0357		190	-	aaaATATTtt	Myb/SANT; G2-like; MYB	AT1G32240;AT4G17695;AT5G16560;AT5G42630
MS.gene006766.t1	TFmatrixID_0358		526	-	gGATTCctcg	Myb/SANT	AT5G18240
MS.gene006766.t1	TFmatrixID_0358		1733	-	aGATTCcccc	Myb/SANT	AT5G18240
MS.gene006766.t1	TFmatrixID_0359		1732	-	caGATTCccc	Myb/SANT; G2-like	AT3G04450;AT5G29000
MS.gene006766.t1	TFmatrixID_0362		1121	+	gatgTATCTaaac	Myb/SANT; ARR-B	AT5G58080
MS.gene006766.t1	TFmatrixID_0363		1989	+	cTAGGGta	Myb/SANT; MYB-related	AT3G49850;AT5G67580
MS.gene006766.t1	TFmatrixID_0364		55	-	aGATATtt	Myb/SANT; MYB-related	AT3G09600;AT4G01280
MS.gene006766.t1	TFmatrixID_0364		91	-	aGATATta	Myb/SANT; MYB-related	AT3G09600;AT4G01280
MS.gene006766.t1	TFmatrixID_0367		1732	-	caGATTCccc	Myb/SANT	AT2G03500
MS.gene006766.t1	TFmatrixID_0369		54	-	aaGATATtt	Myb/SANT; MYB-related	AT1G01060;AT5G37260
MS.gene006766.t1	TFmatrixID_0369		90	-	caGATATta	Myb/SANT; MYB-related	AT1G01060;AT5G37260
MS.gene006766.t1	TFmatrixID_0382		822	+	taGTCAAaa	NAC; NAM	AT1G01720;AT1G52880;AT1G52890;AT1G69490;AT3G04070;AT3G15500;AT3G15510;AT4G27410
MS.gene006766.t1	TFmatrixID_0382		894	+	taGTCAAta	NAC; NAM	AT1G01720;AT1G52880;AT1G52890;AT1G69490;AT3G04070;AT3G15500;AT3G15510;AT4G27410
MS.gene006766.t1	TFmatrixID_0382		1409	+	tgGTCAAtt	NAC; NAM	AT1G01720;AT1G52880;AT1G52890;AT1G69490;AT3G04070;AT3G15500;AT3G15510;AT4G27410
MS.gene006766.t1	TFmatrixID_0382		1460	-	aaTTGACta	NAC; NAM	AT1G01720;AT1G52880;AT1G52890;AT1G69490;AT3G04070;AT3G15500;AT3G15510;AT4G27410
MS.gene006766.t1	TFmatrixID_0382		1492	-	aaTTGACta	NAC; NAM	AT1G01720;AT1G52880;AT1G52890;AT1G69490;AT3G04070;AT3G15500;AT3G15510;AT4G27410
MS.gene006766.t1	TFmatrixID_0384		31	-	attAGTAAt	NAC; NAM	AT1G33060;AT3G49530;AT4G35580;AT5G24590
MS.gene006766.t1	TFmatrixID_0384		1610	-	gtaAGTAAg	NAC; NAM	AT1G33060;AT3G49530;AT4G35580;AT5G24590
MS.gene006766.t1	TFmatrixID_0398		1992	+	ggGTACGaa	SBP	AT1G69170;AT2G42200;AT2G47070;AT3G57920;AT5G43270
MS.gene006766.t1	TFmatrixID_0400		1991	+	aggGTACGa	SBP	AT1G20980;AT1G69170;AT2G42200;AT2G47070;AT3G57920;AT5G43270
MS.gene006766.t1	TFmatrixID_0404		1992	+	ggGTACGaa	SBP	AT1G69170;AT2G42200;AT2G47070;AT3G15270
MS.gene006766.t1	TFmatrixID_0405		1993	+	gGTACGaa	SBP	AT1G69170;AT2G42200;AT2G47070;AT3G57920;AT3G60030;AT5G43270;AT5G50570;AT5G50670
MS.gene006766.t1	TFmatrixID_0407		1993	+	gGTACGa	SBP	AT1G69170;AT2G42200;AT2G47070;AT3G57920;AT5G43270;AT5G50570;AT5G50670
MS.gene006766.t1	TFmatrixID_0408		1992	+	ggGTACGaa	SBP	AT1G27370;AT1G69170;AT2G42200;AT2G47070;AT3G57920;AT5G43270;AT5G50570;AT5G50670
MS.gene006766.t1	TFmatrixID_0410		1992	+	ggGTACGaa	SBP	AT1G27370;AT1G69170;AT2G42200;AT2G47070;AT3G57920;AT5G43270;AT5G50570;AT5G50670
MS.gene006766.t1	TFmatrixID_0411		1990	+	taggGTACGa	SBP	AT1G27370;AT1G69170;AT2G42200;AT2G47070;AT3G57920;AT5G43270;AT5G50570;AT5G50670
MS.gene006766.t1	TFmatrixID_0412		11	+	gaaTAATTat	Sox; YABBY	AT1G23420
[truncated: 93,080 more rows]
