# Supplementary material for: Genome-Wide Identification of bHLH Transcription Factor in Medicago sativa in Response to Cold Stress
Source: Genes (Basel). 2022 Dec 15;13(12):2371. doi: 10.3390/genes13122371 (PMC9777957; doi:10.3390/genes13122371)
Supplement: Supplementary file 1 [file genes-13-02371-s001.zip › Supplemental data RNA-seq, promoter region MsbHLH data and R source code/MsbHLH_list.csv]

MS.gene019150.t1
MS.gene22222.t1
MS.gene46957.t1
MS.gene44746.t1
MS.gene76012.t1
MS.gene022008.t1
MS.gene61991.t1
MS.gene033033.t1
MS.gene038818.t1
MS.gene044057.t1
MS.gene044483.t1
MS.gene69192.t1
MS.gene00439.t1
MS.gene063522.t1
MS.gene97692.t1
MS.gene09877.t1
MS.gene061862.t1
MS.gene061863.t1
MS.gene64151.t1
MS.gene010332.t1
MS.gene015170.t1
MS.gene041064.t1
MS.gene047611.t1
MS.gene018583.t1
MS.gene005375.t1
MS.gene20962.t1
MS.gene21084.t1
MS.gene22936.t1
MS.gene36203.t1
MS.gene072604.t1
MS.gene072605.t1
MS.gene010774.t1
MS.gene38309.t1
MS.gene93265.t1
MS.gene059011.t1
MS.gene038012.t1
MS.gene24034.t1
MS.gene030385.t1
MS.gene048813.t1
MS.gene52555.t1
MS.gene58964.t1
MS.gene029669.t1
MS.gene050830.t1
MS.gene072635.t1
MS.gene28626.t1
MS.gene001676.t1
MS.gene005877.t1
MS.gene035172.t1
MS.gene84716.t1
MS.gene24422.t1
MS.gene67147.t1
MS.gene050804.t1
MS.gene050965.t1
MS.gene82030.t1
MS.gene34116.t1
MS.gene004678.t1
MS.gene32055.t1
MS.gene036229.t1
MS.gene55106.t1
MS.gene67733.t1
MS.gene028814.t1
MS.gene043507.t1
MS.gene31376.t1
MS.gene54856.t1
MS.gene060501.t1
MS.gene067315.t1
MS.gene84717.t1
MS.gene07728.t1
MS.gene037065.t1
MS.gene07729.t1
MS.gene55107.t1
MS.gene67734.t1
MS.gene82031.t1
MS.gene037066.t1
MS.gene009088.t1
MS.gene39120.t1
MS.gene017793.t1
MS.gene44420.t1
MS.gene060503.t1
MS.gene014037.t1
MS.gene38810.t1
MS.gene013987.t1
MS.gene017708.t1
MS.gene054850.t1
MS.gene58849.t1
MS.gene038535.t1
MS.gene41267.t1
MS.gene96388.t1
MS.gene99334.t1
MS.gene067314.t1
MS.gene84718.t1
MS.gene65573.t1
MS.gene45632.t1
MS.gene011671.t1
MS.gene46329.t1
MS.gene046820.t1
MS.gene41266.t1
MS.gene96386.t1
MS.gene99291.t1
MS.gene037969.t1
MS.gene32951.t1
MS.gene32348.t1
MS.gene01553.t1
MS.gene023215.t1
MS.gene028248.t1
MS.gene08411.t1
MS.gene35205.t1
MS.gene054127.t1
MS.gene31814.t1
MS.gene046818.t1
MS.gene32350.t1
MS.gene59522.t1
MS.gene010101.t1
MS.gene54312.t1
MS.gene002567.t1
MS.gene004240.t1
MS.gene043895.t1
MS.gene64138.t1
MS.gene33281.t1
MS.gene024426.t1
MS.gene025894.t1
MS.gene22710.t1
MS.gene050661.t1
MS.gene068358.t1
MS.gene85967.t1
MS.gene86980.t1
MS.gene81086.t1
MS.gene008040.t1
MS.gene031952.t1
MS.gene82035.t1
MS.gene82542.t1
MS.gene85941.t1
MS.gene008990.t1
MS.gene048435.t1
MS.gene65988.t1
MS.gene83577.t1
MS.gene010161.t1
MS.gene050066.t1
MS.gene013632.t1
MS.gene81986.t1
MS.gene84142.t1
MS.gene44419.t1
MS.gene46330.t1
MS.gene037068.t1
MS.gene07726.t1
MS.gene027880.t1
MS.gene91527.t1
MS.gene44073.t1
MS.gene99292.t1
MS.gene60418.t1
MS.gene74305.t1
MS.gene55105.t1
MS.gene56173.t1
MS.gene46828.t1
MS.gene92844.t1
MS.gene009010.t1
MS.gene038446.t1
MS.gene60995.t1
MS.gene71197.t1
MS.gene09645.t1
MS.gene015301.t1
MS.gene066856.t1
MS.gene001078.t1
MS.gene96758.t1
MS.gene09132.t1
MS.gene060476.t1
MS.gene08514.t1
MS.gene03707.t1
MS.gene031275.t1
MS.gene69800.t1
MS.gene87270.t1
MS.gene99807.t1
MS.gene047853.t1
MS.gene053531.t1
MS.gene26459.t1
MS.gene80153.t1
MS.gene029287.t1
MS.gene065020.t1
MS.gene037276.t1
MS.gene018737.t1
MS.gene020342.t1
MS.gene23513.t1
MS.gene97030.t1
MS.gene74934.t1
MS.gene053532.t1
MS.gene54610.t1
MS.gene027857.t1
MS.gene068644.t1
MS.gene032127.t1
MS.gene042695.t1
MS.gene069178.t1
MS.gene31079.t1
MS.gene78738.t1
MS.gene052042.t1
MS.gene053928.t1
MS.gene78368.t1
MS.gene29316.t1
MS.gene072447.t1
MS.gene007744.t1
MS.gene03705.t1
MS.gene09647.t1
MS.gene09131.t1
MS.gene41263.t1
MS.gene047854.t1
MS.gene26461.t1
MS.gene015304.t1
MS.gene035577.t1
MS.gene042288.t1
MS.gene21454.t1
MS.gene059664.t1
MS.gene21460.t1
MS.gene57419.t1
MS.gene015300.t1
MS.gene09644.t1
MS.gene006677.t1
MS.gene031622.t1
MS.gene045505.t1
MS.gene73818.t1
MS.gene23573.t1
MS.gene26588.t1
MS.gene008710.t1
MS.gene39756.t1
MS.gene47535.t1
MS.gene056331.t1
MS.gene54951.t1
MS.gene033704.t1
MS.gene065381.t1
MS.gene025119.t1
MS.gene026089.t1
MS.gene84674.t1
MS.gene85624.t1
MS.gene84970.t1
MS.gene006766.t1
MS.gene96814.t1
MS.gene99037.t1
MS.gene013121.t1
MS.gene38577.t1
MS.gene012581.t1
MS.gene002282.t1
MS.gene01262.t1
MS.gene02239.t1
MS.gene047441.t1
MS.gene48613.t1
MS.gene93921.t1
MS.gene016706.t1
MS.gene95775.t1
MS.gene041017.t1
MS.gene055541.t1
MS.gene06262.t1
MS.gene013189.t1
MS.gene97065.t1
MS.gene41647.t1
MS.gene006795.t1
MS.gene031494.t1
MS.gene073146.t1
MS.gene94593.t1
MS.gene35296.t1
MS.gene91248.t1
MS.gene71619.t1
MS.gene91304.t1
MS.gene96687.t1
MS.gene86916.t1
MS.gene019338.t1
MS.gene043162.t1
MS.gene028530.t1
MS.gene053631.t1
MS.gene014564.t1
MS.gene40209.t1
MS.gene42376.t1
MS.gene69105.t1
MS.gene91305.t1
MS.gene96688.t1
MS.gene71618.t1
MS.gene86917.t1
MS.gene71617.t1
MS.gene86918.t1
MS.gene91306.t1
MS.gene96689.t1
MS.gene046943.t1
MS.gene92359.t1
MS.gene060870.t1
MS.gene40527.t1
MS.gene024962.t1
MS.gene067455.t1
MS.gene003403.t1
MS.gene052277.t1
MS.gene28954.t1
MS.gene83575.t1
MS.gene85939.t1
MS.gene39373.t1
MS.gene39692.t1
MS.gene011661.t1
MS.gene022671.t1
MS.gene40107.t1
MS.gene90276.t1
MS.gene38809.t1
MS.gene60408.t1
MS.gene46335.t1
MS.gene011662.t1
MS.gene75277.t1
MS.gene011667.t1
MS.gene44416.t1
MS.gene60411.t1
MS.gene60413.t1
MS.gene44263.t1
MS.gene011668.t1
MS.gene46331.t1
MS.gene91877.t1
MS.gene50260.t1
MS.gene028574.t1
MS.gene86248.t1
MS.gene90901.t1
MS.gene74255.t1
MS.gene90102.t1
MS.gene069026.t1
MS.gene77409.t1
MS.gene99481.t1
MS.gene060449.t1
MS.gene37439.t1
MS.gene011665.t1
MS.gene015033.t1
MS.gene012881.t1
MS.gene015088.t1
MS.gene32885.t1
MS.gene37492.t1
MS.gene54581.t1
MS.gene24465.t1
MS.gene00491.t1
MS.gene044102.t1
MS.gene66448.t1
MS.gene56533.t1
MS.gene96787.t1
MS.gene003906.t1
MS.gene042652.t1
MS.gene056590.t1
MS.gene056591.t1
MS.gene46197.t1
MS.gene46198.t1
MS.gene056355.t1
MS.gene91878.t1
MS.gene006366.t1
MS.gene070992.t1
MS.gene34422.t1
MS.gene011666.t1
MS.gene46336.t1
MS.gene027757.t1
MS.gene29135.t1
MS.gene23397.t1
MS.gene03706.t1
MS.gene44418.t1
MS.gene60410.t1
MS.gene60412.t1
MS.gene44415.t1
MS.gene46332.t1
MS.gene61741.t1
MS.gene026715.t1
MS.gene045838.t1
MS.gene37668.t1
MS.gene053314.t1
MS.gene25294.t1
MS.gene63096.t1
MS.gene99984.t1
MS.gene25166.t1
MS.gene026716.t1
MS.gene060869.t1
MS.gene005136.t1
MS.gene44004.t1
MS.gene70823.t1
MS.gene69938.t1
MS.gene038831.t1
MS.gene070703.t1
MS.gene034126.t1
MS.gene37653.t1
MS.gene71515.t1
MS.gene054190.t1
MS.gene41919.t1
MS.gene046172.t1
MS.gene86978.t1
MS.gene44417.t1
MS.gene032716.t1
MS.gene49660.t1
MS.gene58548.t1
MS.gene58550.t1
MS.gene58803.t1
MS.gene41927.t1
MS.gene95652.t1
MS.gene001981.t1
MS.gene001983.t1
MS.gene014171.t1
MS.gene85942.t1
MS.gene85943.t1
MS.gene86981.t1
MS.gene017451.t1
MS.gene83048.t1
MS.gene29464.t1
MS.gene96387.t1
MS.gene83576.t1
MS.gene86979.t1
MS.gene003907.t1
MS.gene57371.t1
MS.gene000729.t1
MS.gene89222.t1
MS.gene003908.t1
MS.gene036160.t1
MS.gene39915.t1
MS.gene49353.t1
MS.gene50572.t1
MS.gene056354.t1
MS.gene014170.t1
MS.gene072364.t1
MS.gene047919.t1
MS.gene067453.t1
MS.gene83573.t1
MS.gene85937.t1
MS.gene54583.t1
MS.gene86976.t1
MS.gene017946.t1
MS.gene04863.t1
MS.gene85940.t1
MS.gene35780.t1
MS.gene029034.t1
MS.gene49862.t1
MS.gene072365.t1
MS.gene070705.t1
MS.gene028895.t1
MS.gene054196.t1
MS.gene054728.t1
MS.gene055887.t1
MS.gene63249.t1
MS.gene013182.t1
MS.gene06255.t1
MS.gene41654.t1
MS.gene055533.t1
MS.gene040333.t1
MS.gene31459.t1
MS.gene050829.t1
MS.gene94901.t1
MS.gene65507.t1
MS.gene026513.t1
MS.gene053412.t1
MS.gene028578.t1
MS.gene028581.t1
MS.gene28698.t1
MS.gene40164.t1
MS.gene067454.t1
MS.gene000522.t1
MS.gene030486.t1
MS.gene79454.t1
MS.gene028893.t1
MS.gene055798.t1
MS.gene030632.t1
MS.gene57414.t1
MS.gene70229.t1
MS.gene055800.t1
MS.gene28398.t1
MS.gene002460.t1
MS.gene043425.t1
MS.gene85938.t1
MS.gene86977.t1
MS.gene012970.t1
MS.gene38356.t1
MS.gene38708.t1
MS.gene92827.t1
MS.gene063974.t1
MS.gene063975.t1
MS.gene063976.t1
MS.gene054730.t1
MS.gene48515.t1
MS.gene01070.t1
