# Supplementary material for: Genome-Wide Identification of bHLH Transcription Factor in Medicago sativa in Response to Cold Stress
Source: Genes (Basel). 2022 Dec 15;13(12):2371. doi: 10.3390/genes13122371 (PMC9777957; doi:10.3390/genes13122371)
Supplement: Supplementary file 1 [file genes-13-02371-s001.zip › Supplemental data RNA-seq, promoter region MsbHLH data and R source code/Ms_15.count]

MS.gene000000.t1	0
MS.gene000001.t1	0
MS.gene000002.t1	0
MS.gene000003.t1	0
MS.gene000004.t1	0
MS.gene000005.t1	0
MS.gene000006.t1	0
MS.gene000007.t1	7
MS.gene000008.t1	0
MS.gene000009.t1	0
MS.gene00001.t1	0
MS.gene000010.t1	0
MS.gene000011.t1	0
MS.gene000012.t1	0
MS.gene000013.t1	0
MS.gene000014.t1	1
MS.gene000015.t1	0
MS.gene000016.t1	0
MS.gene000017.t1	0
MS.gene000018.t1	0
MS.gene000019.t1	0
MS.gene00002.t1	0
MS.gene000020.t1	0
MS.gene000021.t1	0
MS.gene000022.t1	0
MS.gene000023.t1	0
MS.gene000024.t1	0
MS.gene000025.t1	0
MS.gene000026.t1	0
MS.gene000027.t1	0
MS.gene000028.t1	0
MS.gene000029.t1	0
MS.gene00003.t1	0
MS.gene000030.t1	0
MS.gene000031.t1	29
MS.gene000032.t1	133
MS.gene000033.t1	0
MS.gene000034.t1	11
MS.gene000035.t1	4
MS.gene000036.t1	0
MS.gene000037.t1	0
MS.gene000038.t1	1
MS.gene000039.t1	36
MS.gene00004.t1	2
MS.gene000040.t1	0
MS.gene000041.t1	6
MS.gene000042.t1	3
MS.gene000043.t1	17
MS.gene000044.t1	0
MS.gene000045.t1	0
MS.gene000046.t1	0
MS.gene000047.t1	1
MS.gene000048.t1	2
MS.gene000049.t1	0
MS.gene00005.t1	0
MS.gene000050.t1	0
MS.gene000051.t1	0
MS.gene000052.t1	0
MS.gene000053.t1	0
MS.gene000054.t1	3
MS.gene000055.t1	29
MS.gene000056.t1	8
MS.gene000057.t1	1
MS.gene000058.t1	0
MS.gene000059.t1	0
MS.gene00006.t1	0
MS.gene000060.t1	0
MS.gene000061.t1	0
MS.gene000062.t1	0
MS.gene000063.t1	3
MS.gene000064.t1	1
MS.gene000065.t1	0
MS.gene000066.t1	0
MS.gene000067.t1	15
MS.gene000068.t1	0
MS.gene000069.t1	79
MS.gene00007.t1	0
MS.gene000070.t1	156
MS.gene000071.t1	3
MS.gene000072.t1	0
MS.gene000073.t1	0
MS.gene000074.t1	75
MS.gene000075.t1	46
MS.gene000076.t1	0
MS.gene000077.t1	0
MS.gene000078.t1	34
MS.gene000079.t1	61
MS.gene00008.t1	1
MS.gene000080.t1	0
MS.gene000081.t1	0
MS.gene000082.t1	0
MS.gene000083.t1	0
MS.gene000084.t1	0
MS.gene000085.t1	0
MS.gene000086.t1	0
MS.gene000087.t1	0
MS.gene000088.t1	0
MS.gene000089.t1	0
MS.gene00009.t1	0
MS.gene000090.t1	0
MS.gene000091.t1	0
MS.gene000092.t1	0
MS.gene000093.t1	0
MS.gene000094.t1	0
MS.gene000095.t1	1
MS.gene000096.t1	0
MS.gene000097.t1	0
MS.gene000098.t1	0
MS.gene000099.t1	0
MS.gene00010.t1	0
MS.gene000100.t1	21
MS.gene000101.t1	5
MS.gene000102.t1	0
MS.gene000103.t1	0
MS.gene000104.t1	0
MS.gene000105.t1	2
MS.gene000106.t1	0
MS.gene000107.t1	0
MS.gene000108.t1	0
MS.gene000109.t1	6
MS.gene00011.t1	0
MS.gene000110.t1	2
MS.gene000111.t1	18
MS.gene000112.t1	40
MS.gene000113.t1	0
MS.gene000114.t1	8
MS.gene000115.t1	1
MS.gene000116.t1	10
MS.gene000117.t1	0
MS.gene000118.t1	1
MS.gene000119.t1	0
MS.gene00012.t1	0
MS.gene000120.t1	0
MS.gene000121.t1	2
MS.gene000122.t1	0
MS.gene000123.t1	0
MS.gene000124.t1	2
MS.gene000125.t1	0
MS.gene000126.t1	4
MS.gene000127.t1	0
MS.gene000128.t1	4
MS.gene000129.t1	0
MS.gene00013.t1	1
MS.gene000130.t1	0
MS.gene000131.t1	0
MS.gene000132.t1	6
MS.gene000133.t1	1
MS.gene000134.t1	0
MS.gene000135.t1	0
MS.gene000136.t1	0
MS.gene000137.t1	0
MS.gene000138.t1	1
MS.gene000139.t1	47
MS.gene00014.t1	0
MS.gene000140.t1	0
MS.gene000141.t1	0
MS.gene000142.t1	0
MS.gene000143.t1	0
MS.gene000144.t1	1
MS.gene000145.t1	0
MS.gene000146.t1	0
MS.gene000147.t1	0
MS.gene000148.t1	0
MS.gene000149.t1	8
MS.gene00015.t1	0
MS.gene000150.t1	8
MS.gene000151.t1	0
MS.gene000152.t1	0
MS.gene000153.t1	2
MS.gene000154.t1	0
MS.gene000155.t1	2
MS.gene000156.t1	9
MS.gene000157.t1	0
MS.gene000158.t1	8
MS.gene000159.t1	0
MS.gene00016.t1	0
MS.gene000160.t1	0
MS.gene000161.t1	0
MS.gene000162.t1	2
MS.gene000163.t1	1
MS.gene000164.t1	0
MS.gene000165.t1	0
MS.gene000166.t1	0
MS.gene000167.t1	0
MS.gene000168.t1	0
MS.gene000169.t1	0
MS.gene00017.t1	0
MS.gene000170.t1	0
MS.gene000171.t1	2
MS.gene000172.t1	0
MS.gene000173.t1	0
MS.gene000174.t1	3
MS.gene000175.t1	0
MS.gene000176.t1	0
MS.gene000177.t1	6
MS.gene000178.t1	3
MS.gene000179.t1	0
MS.gene00018.t1	0
MS.gene000180.t1	0
MS.gene000181.t1	0
MS.gene000182.t1	0
MS.gene000183.t1	0
MS.gene000184.t1	0
MS.gene000185.t1	0
MS.gene000186.t1	0
MS.gene000187.t1	0
MS.gene000188.t1	0
MS.gene000189.t1	0
MS.gene00019.t1	0
MS.gene000190.t1	0
MS.gene000191.t1	0
MS.gene000192.t1	18
MS.gene000193.t1	0
MS.gene000194.t1	2
MS.gene000195.t1	0
MS.gene000196.t1	12
MS.gene000197.t1	4
MS.gene000198.t1	0
MS.gene000199.t1	0
MS.gene00020.t1	0
MS.gene000200.t1	0
MS.gene000201.t1	1
MS.gene000202.t1	75
MS.gene000203.t1	0
MS.gene000204.t1	0
MS.gene000205.t1	0
MS.gene000206.t1	2
MS.gene000207.t1	0
MS.gene000208.t1	0
MS.gene000209.t1	1
MS.gene00021.t1	0
MS.gene000210.t1	0
MS.gene000211.t1	0
MS.gene000212.t1	0
MS.gene000213.t1	0
MS.gene000214.t1	0
MS.gene000215.t1	0
MS.gene000216.t1	0
MS.gene000217.t1	0
MS.gene000218.t1	2
MS.gene000219.t1	0
MS.gene00022.t1	0
MS.gene000220.t1	0
MS.gene000221.t1	0
MS.gene000222.t1	0
MS.gene000223.t1	0
MS.gene000224.t1	0
MS.gene000225.t1	370
MS.gene000226.t1	0
MS.gene000227.t1	12
MS.gene000228.t1	0
MS.gene000229.t1	0
MS.gene00023.t1	0
MS.gene000230.t1	57
MS.gene000231.t1	0
MS.gene000232.t1	0
MS.gene000233.t1	9
MS.gene000234.t1	0
MS.gene000235.t1	0
MS.gene000236.t1	0
MS.gene000237.t1	1
MS.gene000238.t1	1
MS.gene000239.t1	0
MS.gene00024.t1	0
MS.gene000240.t1	3
MS.gene000241.t1	0
MS.gene000242.t1	0
MS.gene000243.t1	0
MS.gene000244.t1	0
MS.gene000245.t1	0
MS.gene000246.t1	0
MS.gene000247.t1	0
MS.gene000248.t1	0
MS.gene000249.t1	0
MS.gene00025.t1	0
MS.gene000250.t1	0
MS.gene000251.t1	0
MS.gene000252.t1	0
MS.gene000253.t1	0
MS.gene000254.t1	0
MS.gene000255.t1	0
MS.gene000256.t1	0
MS.gene000257.t1	2
MS.gene000258.t1	0
MS.gene000259.t1	0
MS.gene00026.t1	0
MS.gene000260.t1	2
MS.gene000261.t1	4
MS.gene000262.t1	0
MS.gene000263.t1	0
MS.gene000264.t1	2
MS.gene000265.t1	0
MS.gene000266.t1	0
MS.gene000267.t1	0
MS.gene000268.t1	0
MS.gene000269.t1	0
MS.gene00027.t1	0
MS.gene000270.t1	0
MS.gene000271.t1	0
MS.gene000272.t1	0
MS.gene000273.t1	0
MS.gene000274.t1	0
MS.gene000275.t1	0
MS.gene000276.t1	0
MS.gene000277.t1	0
MS.gene000278.t1	0
MS.gene000279.t1	0
MS.gene00028.t1	0
MS.gene000280.t1	0
MS.gene000281.t1	0
MS.gene000282.t1	0
MS.gene000283.t1	1
MS.gene000284.t1	0
MS.gene000285.t1	2
MS.gene000286.t1	0
MS.gene000287.t1	0
MS.gene000288.t1	0
MS.gene000289.t1	1
MS.gene00029.t1	0
MS.gene000290.t1	0
MS.gene000291.t1	281
MS.gene000292.t1	0
MS.gene000293.t1	0
MS.gene000294.t1	0
MS.gene000295.t1	0
MS.gene000296.t1	0
MS.gene000297.t1	1
MS.gene000298.t1	0
MS.gene000299.t1	0
MS.gene00030.t1	0
MS.gene000300.t1	0
MS.gene000301.t1	0
MS.gene000302.t1	1
MS.gene000303.t1	11
MS.gene000304.t1	3
MS.gene000305.t1	0
MS.gene000306.t1	0
MS.gene000307.t1	0
MS.gene000308.t1	0
MS.gene000309.t1	0
MS.gene00031.t1	0
MS.gene000310.t1	0
MS.gene000311.t1	0
MS.gene000312.t1	0
MS.gene000313.t1	0
MS.gene000314.t1	0
MS.gene000315.t1	0
MS.gene000316.t1	0
MS.gene000317.t1	0
MS.gene000318.t1	0
MS.gene000319.t1	0
MS.gene00032.t1	0
MS.gene000320.t1	8
MS.gene000321.t1	0
MS.gene000322.t1	0
MS.gene000323.t1	0
MS.gene000324.t1	0
MS.gene000325.t1	0
MS.gene000326.t1	7
MS.gene000327.t1	0
MS.gene000328.t1	13
MS.gene000329.t1	0
MS.gene00033.t1	0
MS.gene000330.t1	0
MS.gene000331.t1	1
MS.gene000332.t1	5
MS.gene000333.t1	11
MS.gene000334.t1	0
MS.gene000335.t1	27
MS.gene000336.t1	1
MS.gene000337.t1	0
MS.gene000338.t1	0
MS.gene000339.t1	0
MS.gene00034.t1	0
MS.gene000340.t1	0
MS.gene000341.t1	0
MS.gene000342.t1	3
MS.gene000343.t1	1
MS.gene000344.t1	0
MS.gene000345.t1	0
MS.gene000346.t1	0
MS.gene000347.t1	0
MS.gene000348.t1	0
MS.gene000349.t1	0
MS.gene00035.t1	0
MS.gene000350.t1	0
MS.gene000351.t1	0
MS.gene000352.t1	0
MS.gene000353.t1	0
MS.gene000354.t1	0
MS.gene000355.t1	0
MS.gene000356.t1	0
MS.gene000357.t1	0
MS.gene000358.t1	0
MS.gene000359.t1	0
MS.gene00036.t1	0
MS.gene000360.t1	7
MS.gene000361.t1	0
MS.gene000362.t1	0
MS.gene000363.t1	0
MS.gene000364.t1	1
MS.gene000365.t1	2
MS.gene000366.t1	0
MS.gene000367.t1	0
MS.gene000368.t1	0
MS.gene000369.t1	0
MS.gene00037.t1	0
MS.gene000370.t1	1
MS.gene000371.t1	0
MS.gene000372.t1	0
MS.gene000373.t1	3
MS.gene000374.t1	0
MS.gene000375.t1	0
MS.gene000376.t1	0
MS.gene000377.t1	0
MS.gene000378.t1	0
MS.gene000379.t1	0
MS.gene00038.t1	0
MS.gene000380.t1	0
MS.gene000381.t1	0
MS.gene000382.t1	0
MS.gene000383.t1	0
MS.gene000384.t1	0
MS.gene000385.t1	0
MS.gene000386.t1	0
MS.gene000387.t1	0
MS.gene000388.t1	0
MS.gene000389.t1	0
MS.gene00039.t1	0
MS.gene000390.t1	7
MS.gene000391.t1	0
MS.gene000392.t1	42
MS.gene000393.t1	1
MS.gene000394.t1	0
MS.gene000395.t1	0
MS.gene000396.t1	0
MS.gene000397.t1	0
MS.gene000398.t1	0
MS.gene000399.t1	0
MS.gene00040.t1	0
MS.gene000400.t1	15
MS.gene000401.t1	1
MS.gene000402.t1	0
MS.gene000403.t1	0
MS.gene000404.t1	30
MS.gene000405.t1	0
MS.gene000406.t1	3
MS.gene000407.t1	0
MS.gene000408.t1	0
MS.gene000409.t1	0
MS.gene00041.t1	0
MS.gene000410.t1	1
MS.gene000411.t1	0
MS.gene000412.t1	0
MS.gene000413.t1	9
MS.gene000414.t1	0
MS.gene000415.t1	0
MS.gene000416.t1	1
MS.gene000417.t1	0
MS.gene000418.t1	0
MS.gene000419.t1	0
MS.gene00042.t1	0
MS.gene000420.t1	0
MS.gene000421.t1	0
MS.gene000422.t1	0
MS.gene000423.t1	0
MS.gene000424.t1	25
MS.gene000425.t1	0
MS.gene000426.t1	0
MS.gene000427.t1	3
MS.gene000428.t1	0
MS.gene000429.t1	0
MS.gene00043.t1	0
MS.gene000430.t1	11
MS.gene000431.t1	6
MS.gene000432.t1	1
MS.gene000433.t1	0
MS.gene000434.t1	0
MS.gene000435.t1	0
MS.gene000436.t1	19
MS.gene000437.t1	0
MS.gene000438.t1	0
MS.gene000439.t1	0
MS.gene00044.t1	0
MS.gene000440.t1	0
MS.gene000441.t1	0
MS.gene000442.t1	0
MS.gene000443.t1	0
MS.gene000444.t1	0
MS.gene000445.t1	9
MS.gene000446.t1	21
MS.gene000447.t1	0
MS.gene000448.t1	0
MS.gene000449.t1	0
MS.gene00045.t1	0
MS.gene000450.t1	0
MS.gene000451.t1	1
MS.gene000452.t1	0
MS.gene000453.t1	0
MS.gene000454.t1	0
MS.gene000455.t1	0
MS.gene000456.t1	0
MS.gene000457.t1	0
MS.gene000458.t1	2
MS.gene000459.t1	0
MS.gene00046.t1	3
MS.gene000460.t1	0
MS.gene000461.t1	0
MS.gene000462.t1	2
MS.gene000463.t1	73
MS.gene000464.t1	0
MS.gene000465.t1	0
MS.gene000466.t1	0
MS.gene000467.t1	0
MS.gene000468.t1	10
MS.gene000469.t1	3
MS.gene00047.t1	0
MS.gene000470.t1	21
MS.gene000471.t1	0
MS.gene000472.t1	0
MS.gene000473.t1	20
MS.gene000474.t1	0
MS.gene000475.t1	4
MS.gene000476.t1	0
MS.gene000477.t1	0
MS.gene000478.t1	0
MS.gene000479.t1	39
MS.gene00048.t1	0
MS.gene000480.t1	22
MS.gene000481.t1	0
MS.gene000482.t1	7
MS.gene000483.t1	2
MS.gene000484.t1	33
MS.gene000485.t1	0
MS.gene000486.t1	9
MS.gene000487.t1	0
MS.gene000488.t1	0
MS.gene000489.t1	0
MS.gene00049.t1	0
MS.gene000490.t1	0
MS.gene000491.t1	0
MS.gene000492.t1	0
MS.gene000493.t1	0
MS.gene000494.t1	0
MS.gene000495.t1	0
MS.gene000496.t1	0
MS.gene000497.t1	0
MS.gene000498.t1	0
MS.gene000499.t1	8
MS.gene00050.t1	1
MS.gene000500.t1	0
MS.gene000501.t1	0
MS.gene000502.t1	0
MS.gene000503.t1	0
MS.gene000504.t1	0
MS.gene000505.t1	0
MS.gene000506.t1	0
MS.gene000507.t1	64
MS.gene000508.t1	0
MS.gene000509.t1	0
MS.gene00051.t1	0
MS.gene000510.t1	50
MS.gene000511.t1	0
MS.gene000512.t1	0
MS.gene000513.t1	0
MS.gene000514.t1	42
MS.gene000515.t1	64
MS.gene000516.t1	1
MS.gene000517.t1	0
MS.gene000518.t1	1
MS.gene000519.t1	0
MS.gene00052.t1	0
MS.gene000520.t1	0
MS.gene000521.t1	0
MS.gene000522.t1	0
MS.gene000523.t1	1
MS.gene000524.t1	16
MS.gene000525.t1	1
MS.gene000526.t1	7
MS.gene000527.t1	0
MS.gene000528.t1	6
MS.gene000529.t1	4
MS.gene00053.t1	0
MS.gene000530.t1	0
MS.gene000531.t1	0
MS.gene000532.t1	31
MS.gene000533.t1	0
MS.gene000534.t1	0
MS.gene000535.t1	0
MS.gene000536.t1	1
MS.gene000537.t1	0
MS.gene000538.t1	0
MS.gene000539.t1	0
MS.gene00054.t1	2
MS.gene000540.t1	0
MS.gene000541.t1	0
MS.gene000542.t1	0
MS.gene000543.t1	0
MS.gene000544.t1	4
MS.gene000545.t1	0
MS.gene000546.t1	0
MS.gene000547.t1	0
MS.gene000548.t1	100
MS.gene000549.t1	0
MS.gene00055.t1	0
MS.gene000550.t1	0
MS.gene000551.t1	0
MS.gene000552.t1	1
MS.gene000553.t1	8
MS.gene000554.t1	2
MS.gene000555.t1	0
MS.gene000556.t1	0
MS.gene000557.t1	0
MS.gene000558.t1	0
MS.gene000559.t1	0
MS.gene00056.t1	1
MS.gene000560.t1	0
MS.gene000561.t1	0
MS.gene000562.t1	0
MS.gene000563.t1	0
MS.gene000564.t1	0
MS.gene000565.t1	5
MS.gene000566.t1	7
MS.gene000567.t1	0
MS.gene000568.t1	0
MS.gene000569.t1	3
MS.gene00057.t1	13
MS.gene000570.t1	0
MS.gene000571.t1	0
MS.gene000572.t1	0
MS.gene000573.t1	0
MS.gene000574.t1	0
MS.gene000575.t1	0
MS.gene000576.t1	0
MS.gene000577.t1	0
MS.gene000578.t1	0
MS.gene000579.t1	7
MS.gene00058.t1	0
MS.gene000580.t1	0
MS.gene000581.t1	1
MS.gene000582.t1	0
MS.gene000583.t1	0
MS.gene000584.t1	0
MS.gene000585.t1	0
MS.gene000586.t1	1
MS.gene000587.t1	0
MS.gene000588.t1	0
MS.gene000589.t1	0
MS.gene00059.t1	0
MS.gene000590.t1	0
MS.gene000591.t1	0
MS.gene000592.t1	0
MS.gene000593.t1	0
MS.gene000594.t1	0
MS.gene000595.t1	0
MS.gene000596.t1	0
MS.gene000597.t1	0
MS.gene000598.t1	0
MS.gene000599.t1	0
MS.gene00060.t1	0
MS.gene000600.t1	0
MS.gene000601.t1	0
MS.gene000602.t1	0
MS.gene000603.t1	0
MS.gene000604.t1	1
MS.gene000605.t1	0
MS.gene000606.t1	3
MS.gene000607.t1	36
MS.gene000608.t1	2
MS.gene000609.t1	3
MS.gene00061.t1	6
MS.gene000610.t1	7
MS.gene000611.t1	0
MS.gene000612.t1	0
MS.gene000613.t1	1
MS.gene000614.t1	0
MS.gene000615.t1	1
MS.gene000616.t1	0
MS.gene000617.t1	0
MS.gene000618.t1	0
MS.gene000619.t1	0
MS.gene00062.t1	0
MS.gene000620.t1	0
MS.gene000621.t1	1
MS.gene000622.t1	0
MS.gene000623.t1	0
MS.gene000624.t1	4
MS.gene000625.t1	0
MS.gene000626.t1	0
MS.gene000627.t1	0
MS.gene000628.t1	0
MS.gene000629.t1	0
MS.gene00063.t1	0
MS.gene000630.t1	0
MS.gene000631.t1	1
MS.gene000632.t1	0
MS.gene000633.t1	0
MS.gene000634.t1	0
MS.gene000635.t1	0
MS.gene000636.t1	0
MS.gene000637.t1	0
MS.gene000638.t1	0
MS.gene000639.t1	0
MS.gene00064.t1	2
MS.gene000640.t1	0
MS.gene000641.t1	0
MS.gene000642.t1	0
MS.gene000643.t1	0
MS.gene000644.t1	1
MS.gene000645.t1	1
MS.gene000646.t1	0
MS.gene000647.t1	0
MS.gene000648.t1	0
MS.gene000649.t1	0
MS.gene00065.t1	0
MS.gene000650.t1	3
MS.gene000651.t1	0
MS.gene000652.t1	0
MS.gene000653.t1	0
MS.gene000654.t1	0
MS.gene000655.t1	0
MS.gene000656.t1	0
MS.gene000657.t1	0
MS.gene000658.t1	1
MS.gene000659.t1	0
MS.gene00066.t1	25
MS.gene000660.t1	0
MS.gene000661.t1	0
MS.gene000662.t1	0
MS.gene000663.t1	1
MS.gene000664.t1	0
MS.gene000665.t1	0
MS.gene000666.t1	0
MS.gene000667.t1	0
MS.gene000668.t1	0
MS.gene000669.t1	0
MS.gene00067.t1	0
MS.gene000670.t1	0
MS.gene000671.t1	0
MS.gene000672.t1	1
MS.gene000673.t1	0
MS.gene000674.t1	0
MS.gene000675.t1	0
MS.gene000676.t1	1
MS.gene000677.t1	0
MS.gene000678.t1	1
MS.gene000679.t1	0
MS.gene00068.t1	0
MS.gene000680.t1	1
MS.gene000681.t1	4
MS.gene000682.t1	0
MS.gene000683.t1	0
MS.gene000684.t1	0
MS.gene000685.t1	0
MS.gene000686.t1	0
MS.gene000687.t1	0
MS.gene000688.t1	4
MS.gene000689.t1	0
MS.gene00069.t1	0
MS.gene000690.t1	0
MS.gene000691.t1	0
MS.gene000692.t1	2
MS.gene000693.t1	0
MS.gene000694.t1	17
MS.gene000695.t1	0
MS.gene000696.t1	0
MS.gene000697.t1	0
MS.gene000698.t1	0
MS.gene000699.t1	0
MS.gene00070.t1	0
MS.gene000700.t1	2
MS.gene000701.t1	0
MS.gene000702.t1	0
MS.gene000703.t1	0
MS.gene000704.t1	0
MS.gene000705.t1	0
MS.gene000706.t1	2
MS.gene000707.t1	27
MS.gene000708.t1	0
MS.gene000709.t1	0
MS.gene00071.t1	0
MS.gene000710.t1	0
MS.gene000711.t1	0
MS.gene000712.t1	6
MS.gene000713.t1	0
MS.gene000714.t1	0
MS.gene000715.t1	0
MS.gene000716.t1	0
MS.gene000717.t1	0
MS.gene000718.t1	0
MS.gene000719.t1	0
MS.gene00072.t1	0
MS.gene000720.t1	0
MS.gene000721.t1	0
MS.gene000722.t1	0
MS.gene000723.t1	0
MS.gene000724.t1	0
MS.gene000725.t1	0
MS.gene000726.t1	0
MS.gene000727.t1	0
MS.gene000728.t1	5
MS.gene000729.t1	1
MS.gene00073.t1	0
MS.gene000730.t1	1
MS.gene000731.t1	0
MS.gene000732.t1	6
MS.gene000733.t1	16
MS.gene000734.t1	0
MS.gene000735.t1	0
MS.gene000736.t1	2
MS.gene000737.t1	0
MS.gene000738.t1	0
MS.gene000739.t1	0
MS.gene00074.t1	5
MS.gene000740.t1	3
MS.gene000741.t1	0
MS.gene000742.t1	1
MS.gene000743.t1	1
MS.gene000744.t1	0
MS.gene000745.t1	0
MS.gene000746.t1	0
MS.gene000747.t1	0
MS.gene000748.t1	0
MS.gene000749.t1	0
MS.gene00075.t1	0
MS.gene000750.t1	0
MS.gene000751.t1	0
MS.gene000752.t1	0
MS.gene000753.t1	0
MS.gene000754.t1	0
MS.gene000755.t1	0
MS.gene000756.t1	9
MS.gene000757.t1	0
MS.gene000758.t1	0
MS.gene000759.t1	0
MS.gene00076.t1	2
MS.gene000760.t1	15
MS.gene000761.t1	2
MS.gene000762.t1	0
MS.gene000763.t1	0
MS.gene000764.t1	0
MS.gene000765.t1	0
MS.gene000766.t1	2
MS.gene000767.t1	2
MS.gene000768.t1	28
MS.gene000769.t1	46
MS.gene00077.t1	1
MS.gene000770.t1	19
MS.gene000771.t1	0
MS.gene000772.t1	0
MS.gene000773.t1	0
MS.gene000774.t1	0
MS.gene000775.t1	0
MS.gene000776.t1	0
MS.gene000777.t1	0
MS.gene000778.t1	0
MS.gene000779.t1	0
MS.gene00078.t1	1
MS.gene000780.t1	0
MS.gene000781.t1	0
MS.gene000782.t1	0
MS.gene000783.t1	7
MS.gene000784.t1	0
MS.gene000785.t1	0
MS.gene000786.t1	0
MS.gene000787.t1	0
MS.gene000788.t1	0
MS.gene000789.t1	1
MS.gene00079.t1	1
MS.gene000790.t1	1
MS.gene000791.t1	0
MS.gene000792.t1	0
MS.gene000793.t1	0
MS.gene000794.t1	0
MS.gene000795.t1	45
MS.gene000796.t1	0
MS.gene000797.t1	4
MS.gene000798.t1	0
MS.gene000799.t1	0
MS.gene00080.t1	0
MS.gene000800.t1	0
MS.gene000801.t1	0
MS.gene000802.t1	0
MS.gene000803.t1	0
MS.gene000804.t1	0
MS.gene000805.t1	0
MS.gene000806.t1	0
MS.gene000807.t1	0
MS.gene000808.t1	0
MS.gene000809.t1	0
MS.gene00081.t1	0
MS.gene000810.t1	0
MS.gene000811.t1	0
MS.gene000812.t1	0
MS.gene000813.t1	0
MS.gene000814.t1	0
MS.gene000815.t1	0
MS.gene000816.t1	0
MS.gene000817.t1	16
MS.gene000818.t1	2
MS.gene000819.t1	1
MS.gene00082.t1	0
MS.gene000820.t1	1
MS.gene000821.t1	0
MS.gene000822.t1	0
MS.gene000823.t1	0
MS.gene000824.t1	0
MS.gene000825.t1	0
MS.gene000826.t1	0
MS.gene000827.t1	0
MS.gene000828.t1	0
MS.gene000829.t1	0
MS.gene00083.t1	0
MS.gene000830.t1	0
MS.gene000831.t1	0
MS.gene000832.t1	5
MS.gene000833.t1	12
MS.gene000834.t1	2
MS.gene000835.t1	0
MS.gene000836.t1	2
MS.gene000837.t1	0
MS.gene000838.t1	6
MS.gene000839.t1	0
MS.gene00084.t1	0
MS.gene000840.t1	0
MS.gene000841.t1	0
MS.gene000842.t1	10
MS.gene000843.t1	0
MS.gene000844.t1	0
MS.gene000845.t1	0
MS.gene000846.t1	0
MS.gene000847.t1	0
MS.gene000848.t1	0
MS.gene000849.t1	0
MS.gene00085.t1	0
MS.gene000850.t1	0
MS.gene000851.t1	0
MS.gene000852.t1	0
MS.gene000853.t1	0
MS.gene000854.t1	0
MS.gene000855.t1	0
MS.gene000856.t1	0
MS.gene000857.t1	0
MS.gene000858.t1	3
MS.gene000859.t1	0
MS.gene00086.t1	1
MS.gene000860.t1	0
MS.gene000861.t1	0
MS.gene000862.t1	6
MS.gene000863.t1	0
MS.gene000864.t1	0
MS.gene000865.t1	1
MS.gene000866.t1	0
MS.gene000867.t1	16
MS.gene000868.t1	0
MS.gene000869.t1	0
MS.gene00087.t1	0
MS.gene000870.t1	0
MS.gene000871.t1	0
MS.gene000872.t1	0
MS.gene000873.t1	0
MS.gene000874.t1	0
MS.gene000875.t1	0
MS.gene000876.t1	0
MS.gene000877.t1	0
MS.gene000878.t1	0
MS.gene000879.t1	0
MS.gene00088.t1	0
MS.gene000880.t1	0
MS.gene000881.t1	0
MS.gene000882.t1	0
MS.gene000883.t1	0
MS.gene000884.t1	0
MS.gene000885.t1	0
MS.gene000886.t1	0
MS.gene000887.t1	0
MS.gene000888.t1	16
MS.gene000889.t1	4
MS.gene00089.t1	0
MS.gene000890.t1	0
MS.gene000891.t1	1
MS.gene000892.t1	0
MS.gene000893.t1	0
MS.gene000894.t1	2
MS.gene000895.t1	0
MS.gene000896.t1	97
MS.gene000897.t1	0
MS.gene000898.t1	0
MS.gene000899.t1	0
MS.gene00090.t1	0
MS.gene000900.t1	17
MS.gene000901.t1	3
MS.gene000902.t1	0
MS.gene000903.t1	0
MS.gene000904.t1	0
MS.gene000905.t1	0
MS.gene000906.t1	0
MS.gene000907.t1	0
MS.gene000908.t1	0
MS.gene000909.t1	0
MS.gene00091.t1	0
MS.gene000910.t1	0
MS.gene000911.t1	0
MS.gene000912.t1	0
MS.gene000913.t1	0
MS.gene000914.t1	0
MS.gene000915.t1	0
MS.gene000916.t1	0
MS.gene000917.t1	0
MS.gene000918.t1	0
MS.gene000919.t1	0
MS.gene00092.t1	0
MS.gene000920.t1	0
MS.gene000921.t1	0
MS.gene000922.t1	0
MS.gene000923.t1	4
MS.gene000924.t1	5
MS.gene000925.t1	0
MS.gene000926.t1	0
MS.gene000927.t1	0
MS.gene000928.t1	0
MS.gene000929.t1	0
MS.gene00093.t1	0
MS.gene000930.t1	0
MS.gene000931.t1	0
MS.gene000932.t1	0
MS.gene000933.t1	0
MS.gene000934.t1	0
MS.gene000935.t1	0
MS.gene000936.t1	0
MS.gene000937.t1	0
MS.gene000938.t1	0
MS.gene000939.t1	27
MS.gene00094.t1	0
MS.gene000940.t1	0
MS.gene000941.t1	0
MS.gene000942.t1	0
MS.gene000943.t1	0
MS.gene000944.t1	0
MS.gene000945.t1	0
MS.gene000946.t1	0
MS.gene000947.t1	0
MS.gene000948.t1	0
MS.gene000949.t1	0
MS.gene00095.t1	0
MS.gene000950.t1	0
MS.gene000951.t1	0
MS.gene000952.t1	0
MS.gene000953.t1	6
MS.gene000954.t1	0
MS.gene000955.t1	3
MS.gene000956.t1	0
MS.gene000957.t1	12
MS.gene000958.t1	7
MS.gene000959.t1	12
MS.gene00096.t1	0
MS.gene000960.t1	0
MS.gene000961.t1	0
MS.gene000962.t1	0
MS.gene000963.t1	0
MS.gene000964.t1	0
MS.gene000965.t1	0
MS.gene000966.t1	8
MS.gene000967.t1	0
MS.gene000968.t1	31
MS.gene000969.t1	0
MS.gene00097.t1	0
MS.gene000970.t1	14
MS.gene000971.t1	11
MS.gene000972.t1	0
MS.gene000973.t1	0
MS.gene000974.t1	2
MS.gene000975.t1	0
MS.gene000976.t1	0
MS.gene000977.t1	0
MS.gene000978.t1	0
MS.gene000979.t1	0
MS.gene00098.t1	0
MS.gene000980.t1	0
MS.gene000981.t1	0
MS.gene000982.t1	0
MS.gene000983.t1	0
MS.gene000984.t1	0
MS.gene000985.t1	0
MS.gene000986.t1	0
MS.gene000987.t1	0
MS.gene000988.t1	0
MS.gene000989.t1	0
MS.gene00099.t1	0
MS.gene000990.t1	0
MS.gene000991.t1	0
MS.gene000992.t1	0
MS.gene000993.t1	0
MS.gene000994.t1	0
MS.gene000995.t1	3
MS.gene000996.t1	0
MS.gene000997.t1	1
MS.gene000998.t1	5
MS.gene000999.t1	0
MS.gene00100.t1	0
MS.gene001000.t1	0
MS.gene001001.t1	0
MS.gene001002.t1	0
MS.gene001003.t1	0
MS.gene001004.t1	0
MS.gene001005.t1	0
MS.gene001006.t1	0
MS.gene001007.t1	11
MS.gene001008.t1	0
MS.gene001009.t1	5
MS.gene00101.t1	0
MS.gene001010.t1	0
MS.gene001011.t1	4
MS.gene001012.t1	13
MS.gene001013.t1	0
MS.gene001014.t1	4
MS.gene001015.t1	0
MS.gene001016.t1	1
MS.gene001017.t1	0
MS.gene001018.t1	0
MS.gene001019.t1	0
MS.gene00102.t1	0
MS.gene001020.t1	0
MS.gene001021.t1	0
MS.gene001022.t1	0
MS.gene001023.t1	0
MS.gene001024.t1	0
MS.gene001025.t1	0
MS.gene001026.t1	0
MS.gene001027.t1	0
MS.gene001028.t1	0
MS.gene001029.t1	1
MS.gene00103.t1	17
MS.gene001030.t1	0
MS.gene001031.t1	0
MS.gene001032.t1	18
MS.gene001033.t1	0
MS.gene001034.t1	17
MS.gene001035.t1	0
MS.gene001036.t1	0
MS.gene001037.t1	0
MS.gene001038.t1	0
MS.gene001039.t1	0
MS.gene00104.t1	47
MS.gene001040.t1	0
MS.gene001041.t1	0
MS.gene001042.t1	0
MS.gene001043.t1	1
MS.gene001044.t1	0
MS.gene001045.t1	0
MS.gene001046.t1	1
MS.gene001047.t1	2
MS.gene001048.t1	0
MS.gene001049.t1	3
MS.gene00105.t1	3
MS.gene001050.t1	1
MS.gene001051.t1	1
MS.gene001052.t1	0
MS.gene001053.t1	0
MS.gene001054.t1	0
MS.gene001055.t1	1
MS.gene001056.t1	0
MS.gene001057.t1	2
MS.gene001058.t1	0
MS.gene001059.t1	0
MS.gene00106.t1	1
MS.gene001060.t1	0
MS.gene001061.t1	0
MS.gene001062.t1	0
MS.gene001063.t1	0
MS.gene001064.t1	0
MS.gene001065.t1	55
MS.gene001066.t1	0
MS.gene001067.t1	0
MS.gene001068.t1	0
MS.gene001069.t1	5
MS.gene00107.t1	0
MS.gene001070.t1	0
MS.gene001071.t1	0
MS.gene001072.t1	0
MS.gene001073.t1	0
MS.gene001074.t1	0
MS.gene001075.t1	0
MS.gene001076.t1	0
MS.gene001077.t1	0
MS.gene001078.t1	0
MS.gene001079.t1	0
MS.gene00108.t1	0
MS.gene001080.t1	0
MS.gene001081.t1	0
MS.gene001082.t1	0
MS.gene001083.t1	0
MS.gene001084.t1	0
MS.gene001085.t1	0
MS.gene001086.t1	0
MS.gene001087.t1	0
MS.gene001088.t1	9
MS.gene001089.t1	0
MS.gene00109.t1	0
MS.gene001090.t1	0
MS.gene001091.t1	0
MS.gene001092.t1	0
MS.gene001093.t1	0
MS.gene001094.t1	0
MS.gene001095.t1	0
MS.gene001096.t1	1
MS.gene001097.t1	226
MS.gene001098.t1	63
MS.gene001099.t1	0
MS.gene00110.t1	3
MS.gene001100.t1	0
MS.gene001101.t1	0
MS.gene001102.t1	0
MS.gene001103.t1	0
MS.gene001104.t1	0
MS.gene001105.t1	0
MS.gene001106.t1	0
MS.gene001107.t1	0
MS.gene001108.t1	0
MS.gene001109.t1	0
MS.gene00111.t1	0
MS.gene001110.t1	1
MS.gene001111.t1	34
MS.gene001112.t1	7
MS.gene001113.t1	0
MS.gene001114.t1	1
MS.gene001115.t1	55
MS.gene001116.t1	14
MS.gene001117.t1	1
MS.gene001118.t1	1
MS.gene001119.t1	0
MS.gene00112.t1	0
MS.gene001120.t1	0
MS.gene001121.t1	1
MS.gene001122.t1	0
MS.gene001123.t1	3
MS.gene001124.t1	0
MS.gene001125.t1	0
MS.gene001126.t1	0
MS.gene001127.t1	0
MS.gene001128.t1	1
MS.gene001129.t1	0
MS.gene00113.t1	0
MS.gene001130.t1	0
MS.gene001131.t1	0
MS.gene001132.t1	0
MS.gene001133.t1	0
MS.gene001134.t1	0
MS.gene001135.t1	0
MS.gene001136.t1	0
MS.gene001137.t1	0
MS.gene001138.t1	3
MS.gene001139.t1	0
MS.gene00114.t1	0
MS.gene001140.t1	0
MS.gene001141.t1	0
MS.gene001142.t1	0
MS.gene001143.t1	0
MS.gene001144.t1	0
MS.gene001145.t1	0
MS.gene001146.t1	1
MS.gene001147.t1	0
MS.gene001148.t1	0
MS.gene001149.t1	0
MS.gene00115.t1	0
MS.gene001150.t1	2
MS.gene001151.t1	13
MS.gene001152.t1	0
MS.gene001153.t1	0
MS.gene001154.t1	7
MS.gene001155.t1	1
MS.gene001156.t1	0
MS.gene001157.t1	0
MS.gene001158.t1	0
MS.gene001159.t1	0
MS.gene00116.t1	0
MS.gene001160.t1	11
MS.gene001161.t1	28
MS.gene001162.t1	10
MS.gene001163.t1	6
MS.gene001164.t1	0
MS.gene001165.t1	0
MS.gene001166.t1	0
MS.gene001167.t1	1
MS.gene001168.t1	0
MS.gene001169.t1	0
MS.gene00117.t1	0
MS.gene001170.t1	0
MS.gene001171.t1	0
MS.gene001172.t1	0
MS.gene001173.t1	0
MS.gene001174.t1	18
MS.gene001175.t1	0
MS.gene001176.t1	0
MS.gene001177.t1	0
MS.gene001178.t1	1
MS.gene001179.t1	0
MS.gene00118.t1	0
MS.gene001180.t1	0
MS.gene001181.t1	2
MS.gene001182.t1	0
MS.gene001183.t1	0
MS.gene001184.t1	1
MS.gene001185.t1	20
MS.gene001186.t1	0
MS.gene001187.t1	0
MS.gene001188.t1	0
MS.gene001189.t1	0
MS.gene00119.t1	0
MS.gene001190.t1	0
MS.gene001191.t1	0
MS.gene001192.t1	0
MS.gene001193.t1	0
MS.gene001194.t1	2
MS.gene001195.t1	1
MS.gene001196.t1	0
MS.gene001197.t1	0
MS.gene001198.t1	0
MS.gene001199.t1	0
MS.gene00120.t1	8
MS.gene001200.t1	0
MS.gene001201.t1	59
MS.gene001202.t1	0
MS.gene001203.t1	0
MS.gene001204.t1	1
MS.gene001205.t1	0
MS.gene001206.t1	4
MS.gene001207.t1	1
MS.gene001208.t1	2
MS.gene001209.t1	2
MS.gene00121.t1	0
MS.gene001210.t1	2
MS.gene001211.t1	0
MS.gene001212.t1	0
MS.gene001213.t1	0
MS.gene001214.t1	0
MS.gene001215.t1	0
MS.gene001216.t1	0
MS.gene001217.t1	1
MS.gene001218.t1	2
MS.gene001219.t1	1
MS.gene00122.t1	0
MS.gene001220.t1	1
MS.gene001221.t1	3
MS.gene001222.t1	0
MS.gene001223.t1	0
MS.gene001224.t1	0
MS.gene001225.t1	0
MS.gene001226.t1	0
MS.gene001227.t1	0
MS.gene001228.t1	0
MS.gene001229.t1	0
MS.gene00123.t1	0
MS.gene001230.t1	0
MS.gene001231.t1	0
MS.gene001232.t1	0
MS.gene001233.t1	0
MS.gene001234.t1	0
MS.gene001235.t1	0
MS.gene001236.t1	0
MS.gene001237.t1	0
MS.gene001238.t1	0
MS.gene001239.t1	0
MS.gene00124.t1	34
MS.gene001240.t1	0
MS.gene001241.t1	0
MS.gene001242.t1	2
MS.gene001243.t1	0
MS.gene001244.t1	0
MS.gene001245.t1	1
MS.gene001246.t1	9
MS.gene001247.t1	4
MS.gene001248.t1	0
MS.gene001249.t1	0
MS.gene00125.t1	1
MS.gene001250.t1	0
MS.gene001251.t1	0
MS.gene001252.t1	3
MS.gene001253.t1	0
MS.gene001254.t1	0
MS.gene001255.t1	0
MS.gene001256.t1	0
MS.gene001257.t1	0
MS.gene001258.t1	0
MS.gene001259.t1	0
MS.gene00126.t1	1
MS.gene001260.t1	0
MS.gene001261.t1	0
MS.gene001262.t1	0
MS.gene001263.t1	0
MS.gene001264.t1	0
MS.gene001265.t1	0
MS.gene001266.t1	0
MS.gene001267.t1	0
MS.gene001268.t1	0
MS.gene001269.t1	0
MS.gene00127.t1	0
MS.gene001270.t1	0
MS.gene001271.t1	0
MS.gene001272.t1	0
MS.gene001273.t1	1
MS.gene001274.t1	0
MS.gene001275.t1	0
MS.gene001276.t1	6
MS.gene001277.t1	0
MS.gene001278.t1	0
MS.gene001279.t1	0
MS.gene00128.t1	0
MS.gene001280.t1	0
MS.gene001281.t1	0
MS.gene001282.t1	2
MS.gene001283.t1	7
MS.gene001284.t1	0
MS.gene001285.t1	0
MS.gene001286.t1	0
MS.gene001287.t1	1
MS.gene001288.t1	0
MS.gene001289.t1	0
MS.gene00129.t1	53
MS.gene001290.t1	0
MS.gene001291.t1	0
MS.gene001292.t1	0
MS.gene001293.t1	0
MS.gene001294.t1	0
MS.gene001295.t1	0
MS.gene001296.t1	0
MS.gene001297.t1	0
MS.gene001298.t1	0
MS.gene001299.t1	0
MS.gene00130.t1	0
MS.gene001300.t1	0
MS.gene001301.t1	0
MS.gene001302.t1	0
MS.gene001303.t1	0
MS.gene001304.t1	0
MS.gene001305.t1	0
MS.gene001306.t1	0
MS.gene001307.t1	0
MS.gene001308.t1	0
MS.gene001309.t1	0
MS.gene00131.t1	200
MS.gene001310.t1	0
MS.gene001311.t1	0
MS.gene001312.t1	1
MS.gene001313.t1	0
MS.gene001314.t1	0
MS.gene001315.t1	90
MS.gene001316.t1	0
MS.gene001317.t1	0
MS.gene001318.t1	0
MS.gene001319.t1	0
MS.gene00132.t1	1
MS.gene001320.t1	0
MS.gene001321.t1	1
MS.gene001322.t1	0
MS.gene001323.t1	0
MS.gene001324.t1	0
MS.gene001325.t1	0
MS.gene001326.t1	0
MS.gene001327.t1	0
MS.gene001328.t1	0
MS.gene001329.t1	0
MS.gene00133.t1	0
MS.gene001330.t1	0
MS.gene001331.t1	0
MS.gene001332.t1	0
MS.gene001333.t1	0
MS.gene001334.t1	0
MS.gene001335.t1	0
MS.gene001336.t1	1
MS.gene001337.t1	0
MS.gene001338.t1	0
MS.gene001339.t1	0
MS.gene00134.t1	0
MS.gene001340.t1	0
MS.gene001341.t1	0
MS.gene001342.t1	0
MS.gene001343.t1	0
MS.gene001344.t1	0
MS.gene001345.t1	2
MS.gene001346.t1	0
MS.gene001347.t1	4
MS.gene001348.t1	0
MS.gene001349.t1	0
MS.gene00135.t1	1
MS.gene001350.t1	0
MS.gene001351.t1	0
MS.gene001352.t1	1
MS.gene001353.t1	9
MS.gene001354.t1	0
MS.gene001355.t1	1
MS.gene001356.t1	0
MS.gene001357.t1	0
MS.gene001358.t1	0
MS.gene001359.t1	0
MS.gene00136.t1	2
MS.gene001360.t1	0
MS.gene001361.t1	0
MS.gene001362.t1	0
MS.gene001363.t1	0
MS.gene001364.t1	0
MS.gene001365.t1	0
MS.gene001366.t1	0
MS.gene001367.t1	1
MS.gene001368.t1	0
MS.gene001369.t1	0
MS.gene00137.t1	0
MS.gene001370.t1	0
MS.gene001371.t1	0
MS.gene001372.t1	0
MS.gene001373.t1	0
MS.gene001374.t1	0
MS.gene001375.t1	0
MS.gene001376.t1	0
MS.gene001377.t1	0
MS.gene001378.t1	0
MS.gene001379.t1	0
MS.gene00138.t1	1
MS.gene001380.t1	0
MS.gene001381.t1	2
MS.gene001382.t1	0
MS.gene001383.t1	0
MS.gene001384.t1	0
MS.gene001385.t1	0
MS.gene001386.t1	0
MS.gene001387.t1	0
MS.gene001388.t1	0
MS.gene001389.t1	0
MS.gene00139.t1	0
MS.gene001390.t1	0
MS.gene001391.t1	0
MS.gene001392.t1	0
MS.gene001393.t1	0
MS.gene001394.t1	0
MS.gene001395.t1	0
MS.gene001396.t1	0
MS.gene001397.t1	0
MS.gene001398.t1	0
MS.gene001399.t1	0
MS.gene00140.t1	3
MS.gene001400.t1	0
MS.gene001401.t1	1
MS.gene001402.t1	0
MS.gene001403.t1	0
MS.gene001404.t1	0
MS.gene001405.t1	0
MS.gene001406.t1	1
MS.gene001407.t1	0
MS.gene001408.t1	6
MS.gene001409.t1	1
MS.gene00141.t1	0
MS.gene001410.t1	0
MS.gene001411.t1	50
MS.gene001412.t1	0
MS.gene001413.t1	0
MS.gene001414.t1	0
MS.gene001415.t1	0
MS.gene001416.t1	0
MS.gene001417.t1	0
MS.gene001418.t1	0
MS.gene001419.t1	0
MS.gene00142.t1	0
MS.gene001420.t1	0
MS.gene001421.t1	2
MS.gene001422.t1	0
MS.gene001423.t1	1
MS.gene001424.t1	1
MS.gene001425.t1	0
MS.gene001426.t1	0
MS.gene001427.t1	0
MS.gene001428.t1	0
MS.gene001429.t1	0
MS.gene00143.t1	0
MS.gene001430.t1	0
MS.gene001431.t1	0
MS.gene001432.t1	0
MS.gene001433.t1	0
MS.gene001434.t1	0
MS.gene001435.t1	0
MS.gene001436.t1	0
MS.gene001437.t1	0
MS.gene001438.t1	0
MS.gene001439.t1	1
MS.gene00144.t1	0
MS.gene001440.t1	0
MS.gene001441.t1	0
MS.gene001442.t1	0
MS.gene001443.t1	0
MS.gene001444.t1	1
MS.gene001445.t1	1
MS.gene001446.t1	0
MS.gene001447.t1	0
MS.gene001448.t1	0
MS.gene001449.t1	0
MS.gene00145.t1	8
MS.gene001450.t1	0
MS.gene001451.t1	0
MS.gene001452.t1	0
MS.gene001453.t1	0
MS.gene001454.t1	0
MS.gene001455.t1	0
MS.gene001456.t1	0
MS.gene001457.t1	0
MS.gene001458.t1	0
MS.gene001459.t1	0
MS.gene00146.t1	66
MS.gene001460.t1	0
MS.gene001461.t1	0
MS.gene001462.t1	0
MS.gene001463.t1	0
MS.gene001464.t1	0
MS.gene001465.t1	1
MS.gene001466.t1	1
MS.gene001467.t1	0
MS.gene001468.t1	1
MS.gene001469.t1	0
MS.gene00147.t1	0
MS.gene001470.t1	3
MS.gene001471.t1	0
MS.gene001472.t1	0
MS.gene001473.t1	0
MS.gene001474.t1	0
MS.gene001475.t1	0
MS.gene001476.t1	0
MS.gene001477.t1	0
MS.gene001478.t1	0
MS.gene001479.t1	0
MS.gene00148.t1	0
MS.gene001480.t1	0
MS.gene001481.t1	0
MS.gene001482.t1	0
MS.gene001483.t1	0
MS.gene001484.t1	0
MS.gene001485.t1	0
MS.gene001486.t1	0
MS.gene001487.t1	0
MS.gene001488.t1	2
MS.gene001489.t1	0
MS.gene00149.t1	10
MS.gene001490.t1	0
MS.gene001491.t1	0
MS.gene001492.t1	0
MS.gene001493.t1	0
MS.gene001494.t1	0
MS.gene001495.t1	0
MS.gene001496.t1	0
MS.gene001497.t1	0
MS.gene001498.t1	0
MS.gene001499.t1	0
MS.gene00150.t1	9
MS.gene001500.t1	0
MS.gene001501.t1	0
MS.gene001502.t1	0
MS.gene001503.t1	0
MS.gene001504.t1	0
MS.gene001505.t1	0
MS.gene001506.t1	0
MS.gene001507.t1	0
MS.gene001508.t1	0
MS.gene001509.t1	0
MS.gene00151.t1	0
MS.gene001510.t1	0
MS.gene001511.t1	0
MS.gene001512.t1	0
MS.gene001513.t1	0
MS.gene001514.t1	0
MS.gene001515.t1	0
MS.gene001516.t1	0
MS.gene001517.t1	0
MS.gene001518.t1	0
MS.gene001519.t1	0
MS.gene00152.t1	0
MS.gene001520.t1	0
MS.gene001521.t1	0
MS.gene001522.t1	0
MS.gene001523.t1	0
MS.gene001524.t1	0
MS.gene001525.t1	0
MS.gene001526.t1	0
MS.gene001527.t1	0
MS.gene001528.t1	0
MS.gene001529.t1	0
MS.gene00153.t1	0
MS.gene001530.t1	0
MS.gene001531.t1	0
MS.gene001532.t1	0
MS.gene001533.t1	2
MS.gene001534.t1	0
MS.gene001535.t1	0
MS.gene001536.t1	0
MS.gene001537.t1	0
MS.gene001538.t1	0
MS.gene001539.t1	0
MS.gene00154.t1	0
MS.gene001540.t1	0
MS.gene001541.t1	0
MS.gene001542.t1	0
MS.gene001543.t1	0
MS.gene001544.t1	0
MS.gene001545.t1	0
MS.gene001546.t1	0
MS.gene001547.t1	0
MS.gene001548.t1	0
MS.gene001549.t1	0
MS.gene00155.t1	8
MS.gene001550.t1	0
MS.gene001551.t1	0
MS.gene001552.t1	0
MS.gene001553.t1	0
MS.gene001554.t1	0
MS.gene001555.t1	0
MS.gene001556.t1	0
MS.gene001557.t1	1084
MS.gene001558.t1	0
MS.gene001559.t1	0
MS.gene00156.t1	7
MS.gene001560.t1	0
MS.gene001561.t1	0
MS.gene001562.t1	0
MS.gene001563.t1	0
MS.gene001564.t1	0
MS.gene001565.t1	0
MS.gene001566.t1	0
MS.gene001567.t1	0
MS.gene001568.t1	0
MS.gene001569.t1	0
MS.gene00157.t1	0
MS.gene001570.t1	0
MS.gene001571.t1	0
MS.gene001572.t1	0
MS.gene001573.t1	0
MS.gene001574.t1	0
MS.gene001575.t1	0
MS.gene001576.t1	0
MS.gene001577.t1	0
MS.gene001578.t1	0
MS.gene001579.t1	0
MS.gene00158.t1	205
MS.gene001580.t1	0
MS.gene001581.t1	0
MS.gene001582.t1	0
MS.gene001583.t1	0
MS.gene001584.t1	0
MS.gene001585.t1	0
MS.gene001586.t1	0
MS.gene001587.t1	0
MS.gene001588.t1	0
MS.gene001589.t1	0
MS.gene00159.t1	0
MS.gene001590.t1	0
MS.gene001591.t1	0
MS.gene001592.t1	0
MS.gene001593.t1	0
MS.gene001594.t1	0
MS.gene001595.t1	0
MS.gene001596.t1	0
MS.gene001597.t1	0
MS.gene001598.t1	0
MS.gene001599.t1	0
MS.gene00160.t1	1
MS.gene001600.t1	0
MS.gene001601.t1	0
MS.gene001602.t1	0
MS.gene001603.t1	0
MS.gene001604.t1	0
MS.gene001605.t1	0
MS.gene001606.t1	0
MS.gene001607.t1	0
MS.gene001608.t1	0
MS.gene001609.t1	0
MS.gene00161.t1	0
MS.gene001610.t1	0
MS.gene001611.t1	0
MS.gene001612.t1	0
MS.gene001613.t1	0
MS.gene001614.t1	0
MS.gene001615.t1	0
MS.gene001616.t1	0
MS.gene001617.t1	0
MS.gene001618.t1	0
MS.gene001619.t1	0
MS.gene00162.t1	0
MS.gene001620.t1	0
MS.gene001621.t1	0
MS.gene001622.t1	0
MS.gene001623.t1	0
MS.gene001624.t1	0
MS.gene001625.t1	0
MS.gene001626.t1	0
MS.gene001627.t1	0
MS.gene001628.t1	0
MS.gene001629.t1	0
MS.gene00163.t1	0
MS.gene001630.t1	0
MS.gene001631.t1	0
MS.gene001632.t1	0
MS.gene001633.t1	0
MS.gene001634.t1	0
MS.gene001635.t1	0
MS.gene001636.t1	0
MS.gene001637.t1	0
MS.gene001638.t1	0
MS.gene001639.t1	0
MS.gene00164.t1	0
MS.gene001640.t1	0
MS.gene001641.t1	0
MS.gene001642.t1	0
MS.gene001643.t1	0
MS.gene001644.t1	0
MS.gene001645.t1	0
MS.gene001646.t1	0
MS.gene001647.t1	0
MS.gene001648.t1	0
MS.gene001649.t1	0
MS.gene00165.t1	0
MS.gene001650.t1	0
MS.gene001651.t1	0
MS.gene001652.t1	0
MS.gene001653.t1	0
MS.gene001654.t1	0
MS.gene001655.t1	0
MS.gene001656.t1	0
MS.gene001657.t1	0
MS.gene001658.t1	0
MS.gene001659.t1	0
MS.gene00166.t1	0
MS.gene001660.t1	0
MS.gene001661.t1	0
MS.gene001662.t1	0
MS.gene001663.t1	5
MS.gene001664.t1	2
MS.gene001665.t1	0
MS.gene001666.t1	0
MS.gene001667.t1	0
MS.gene001668.t1	0
MS.gene001669.t1	0
MS.gene00167.t1	4
MS.gene001670.t1	1
MS.gene001671.t1	0
MS.gene001672.t1	0
MS.gene001673.t1	0
MS.gene001674.t1	1
MS.gene001675.t1	0
MS.gene001676.t1	1
MS.gene001677.t1	1
MS.gene001678.t1	0
MS.gene001679.t1	0
MS.gene00168.t1	6
MS.gene001680.t1	0
MS.gene001681.t1	0
MS.gene001682.t1	1
MS.gene001683.t1	0
MS.gene001684.t1	2
MS.gene001685.t1	0
MS.gene001686.t1	0
MS.gene001687.t1	0
MS.gene001688.t1	1
MS.gene001689.t1	0
MS.gene00169.t1	0
MS.gene001690.t1	0
MS.gene001691.t1	1
MS.gene001692.t1	11
MS.gene001693.t1	1
MS.gene001694.t1	9
MS.gene001695.t1	1
MS.gene001696.t1	0
MS.gene001697.t1	0
MS.gene001698.t1	0
MS.gene001699.t1	0
MS.gene00170.t1	120
MS.gene001700.t1	10
MS.gene001701.t1	0
MS.gene001702.t1	0
MS.gene001703.t1	0
MS.gene001704.t1	0
MS.gene001705.t1	0
MS.gene001706.t1	0
MS.gene001707.t1	0
MS.gene001708.t1	6
MS.gene001709.t1	10
MS.gene00171.t1	0
MS.gene001710.t1	1
MS.gene001711.t1	0
MS.gene001712.t1	1
MS.gene001713.t1	29
MS.gene001714.t1	0
MS.gene001715.t1	0
MS.gene001716.t1	0
MS.gene001717.t1	7
MS.gene001718.t1	13
MS.gene001719.t1	5
MS.gene00172.t1	0
MS.gene001720.t1	0
MS.gene001721.t1	0
MS.gene001722.t1	1
MS.gene001723.t1	6
MS.gene001724.t1	5
MS.gene001725.t1	0
MS.gene001726.t1	0
MS.gene001727.t1	31
MS.gene001728.t1	0
MS.gene001729.t1	2
MS.gene00173.t1	0
MS.gene001730.t1	0
MS.gene001731.t1	0
MS.gene001732.t1	0
MS.gene001733.t1	0
MS.gene001734.t1	0
MS.gene001735.t1	0
MS.gene001736.t1	1
MS.gene001737.t1	2
MS.gene001738.t1	0
MS.gene001739.t1	0
MS.gene00174.t1	0
MS.gene001740.t1	0
MS.gene001741.t1	0
MS.gene001742.t1	0
MS.gene001743.t1	0
MS.gene001744.t1	2
MS.gene001745.t1	0
MS.gene001746.t1	0
MS.gene001747.t1	27
MS.gene001748.t1	0
MS.gene001749.t1	0
MS.gene00175.t1	0
MS.gene001750.t1	0
MS.gene001751.t1	0
MS.gene001752.t1	0
MS.gene001753.t1	0
MS.gene001754.t1	0
MS.gene001755.t1	41
MS.gene001756.t1	18
MS.gene001757.t1	88
MS.gene001758.t1	0
MS.gene001759.t1	0
MS.gene00176.t1	17
MS.gene001760.t1	0
MS.gene001761.t1	0
MS.gene001762.t1	0
MS.gene001763.t1	0
MS.gene001764.t1	0
MS.gene001765.t1	0
MS.gene001766.t1	0
MS.gene001767.t1	0
MS.gene001768.t1	0
MS.gene001769.t1	0
MS.gene00177.t1	14
MS.gene001770.t1	0
MS.gene001771.t1	0
MS.gene001772.t1	0
MS.gene001773.t1	0
MS.gene001774.t1	0
MS.gene001775.t1	0
MS.gene001776.t1	0
MS.gene001777.t1	0
MS.gene001778.t1	0
MS.gene001779.t1	0
MS.gene00178.t1	4
MS.gene001780.t1	0
MS.gene001781.t1	0
MS.gene001782.t1	0
MS.gene001783.t1	0
MS.gene001784.t1	0
MS.gene001785.t1	0
MS.gene001786.t1	0
MS.gene001787.t1	0
MS.gene001788.t1	0
MS.gene001789.t1	0
MS.gene00179.t1	0
MS.gene001790.t1	0
MS.gene001791.t1	0
MS.gene001792.t1	0
MS.gene001793.t1	0
MS.gene001794.t1	0
MS.gene001795.t1	0
MS.gene001796.t1	6
MS.gene001797.t1	0
MS.gene001798.t1	0
MS.gene001799.t1	0
MS.gene00180.t1	0
MS.gene001800.t1	0
MS.gene001801.t1	1
MS.gene001802.t1	15
MS.gene001803.t1	21
MS.gene001804.t1	0
MS.gene001805.t1	0
MS.gene001806.t1	0
MS.gene001807.t1	0
MS.gene001808.t1	0
MS.gene001809.t1	1
MS.gene00181.t1	1
MS.gene001810.t1	0
MS.gene001811.t1	0
MS.gene001812.t1	0
MS.gene001813.t1	3
MS.gene001814.t1	0
MS.gene001815.t1	9
MS.gene001816.t1	0
MS.gene001817.t1	10
MS.gene001818.t1	3
[truncated: 162,637 more rows]
