# Supplementary material for: Genome-Wide Identification of bHLH Transcription Factor in Medicago sativa in Response to Cold Stress
Source: Genes (Basel). 2022 Dec 15;13(12):2371. doi: 10.3390/genes13122371 (PMC9777957; doi:10.3390/genes13122371)
Supplement: Supplementary file 1 [file genes-13-02371-s001.zip › Supplemental data RNA-seq, promoter region MsbHLH data and R source code/Ms_RNAseq_sample_list.csv]

SRA_id	Index	Treatment	Cultivar
SRR1820229	Ms_1	flower	Sativa
SRR1820230	Ms_2	flower	Sativa
SRR1820231	Ms_3	flower	Sativa
SRR1820232	Ms_4	leaf	Sativa
SRR1820234	Ms_5	leaf	Sativa
SRR1820235	Ms_6	leaf	Sativa
SRR1820328	Ms_7	root	Sativa
SRR1820330	Ms_8	root	Sativa
SRR1820332	Ms_9	root	Sativa
SRR1820677	Ms_10	post_elongating_stem	Sativa
SRR1820678	Ms_11	post_elongating_stem	Sativa
SRR1820691	Ms_12	post_elongating_stem	Sativa
SRR1820692	Ms_13	nodule	Sativa
SRR1820693	Ms_14	nodule	Sativa
SRR1820694	Ms_15	nodule	Sativa
SRR1823816	Ms_16	elongation_stem	Falcata
SRR1823817	Ms_17	elongation_stem	Falcata
SRR1823818	Ms_18	elongation_stem	Falcata
SRR1823819	Ms_19	flower	Falcata
SRR1823820	Ms_20	flower	Falcata
SRR1823821	Ms_21	flower	Falcata
SRR1823822	Ms_22	leaf	Falcata
SRR1823823	Ms_23	leaf	Falcata
SRR1823824	Ms_24	leaf	Falcata
SRR1823825	Ms_25	root	Falcata
SRR1823826	Ms_26	root	Falcata
SRR1823827	Ms_27	root	Falcata
SRR1823828	Ms_28	post_elongating_stem	Falcata
SRR1823829	Ms_29	post_elongating_stem	Falcata
SRR1823830	Ms_30	post_elongating_stem	Falcata
SRR1823831	Ms_31	nodule	Falcata
SRR1823832	Ms_32	nodule	Falcata
SRR1823833	Ms_33	nodule	Falcata
SRR1820204	Ms_34	elongation_stem	Sativa
SRR1820227	Ms_35	elongation_stem	Sativa
SRR1820228	Ms_36	elongation_stem	Sativa
SRR7091780	Ms_37	24h	Sativa
SRR7091781	Ms_38	6h	Sativa
SRR7091782	Ms_39	CK	Sativa
SRR7091783	Ms_40	CK	Sativa
SRR7091784	Ms_41	2h	Sativa
SRR7091785	Ms_42	CK	Sativa
SRR7091786	Ms_43	2h	Sativa
SRR7091787	Ms_44	2h	Sativa
SRR7091788	Ms_45	6h	Sativa
SRR7091789	Ms_46	6h	Sativa
SRR7091790	Ms_47	48h	Sativa
SRR7091791	Ms_48	48h	Sativa
SRR7091792	Ms_49	24h	Sativa
SRR7091793	Ms_50	24h	Sativa
SRR7091794	Ms_51	48h	Sativa
SRR2089793	SRR2089793	non-cold acclimation	Sativa
SRR2089794	SRR2089794	non-cold acclimation	Sativa
SRR2089795	SRR2089795	freezing stress	Sativa
SRR2089796	SRR2089796	freezing stress	Sativa
